# Supplementary material for: Energy metabolism in intestinal epithelial cells during maturation along the crypt-villus axis
Source: Sci Rep. 2016 Aug 25;6:31917. doi: 10.1038/srep31917 (PMC4997266; doi:10.1038/srep31917)
Supplement: Supplementary Dataset [file srep31917-s1.xls]

## Sheet: Data
N	Unused	Total	%Cov	%Cov(50)	%Cov(95)	SP_Accession	SP_ID	ProteinName	GeneName	Species	Peptides(95%)	114:113	115:113	116:113	117:113	118:113
1	158.11	158.11	70.22	48.31	35.7	F1SKJ1	F1SKJ1_PIG	Uncharacterized protein		PIG	80	0.787046	0.903649	1.13763	1.28233	0.724436
2	126.69	127.01	54.53	34.46	29.49	F1RR78	F1RR78_PIG	Uncharacterized protein		PIG	60	0.862979	0.855067	1.72187	1.13763	1.52757
3	110.3	110.31	59.88	46.57	39.3	F1SSS0	F1SSS0_PIG	Uncharacterized protein (Fragment)		PIG	58	0.981748	0.895365	0.432514	0.937562	0.416869
4	105.24	107.84	49.83	25.55	17.89	F1RW75	F1RW75_PIG	Uncharacterized protein		PIG	41	1.41906	2.03236	1.65959	1.49969	2.14783
5	99.55	100.07	51.66	35.6	28.6	I3L7V1	I3L7V1_PIG	Uncharacterized protein		PIG	49	0.711214	0.794328	0.285759	0.195884	0.103753
6	99.23	101.26	95.5	90.18	82.41	F1SGG2	F1SGG2_PIG	Uncharacterized protein		PIG	94	1.92309	1.28233	1.10662	2.10863	0.954993
7	91.69	93.91	59.1	41.67	39.28	C0MHR2	C0MHR2_PIG	Clathrin heavy chain		PIG	57	0.57544	0.619441	0.801678	0.937562	0.672977
8	83.17	83.84	75.21	66.87	53.57	F1SRY3	F1SRY3_PIG	Villin-1		PIG	65	9.2045	2.26987	7.04693	2.46604	0.972747
9	82.54	82.9	87.5	65.06	57.23	F1RLQ2	F1RLQ2_PIG	Lamin-A/C		PIG	58	0.505825	0.505825	1.22462	0.580764	0.77983
10	82.21	83.27	71.81	58.05	50.45	Q865F1	MTP_PIG	Microsomal triglyceride transfer protein large subunit		PIG	48	0.887156	0.642688	0.340408	0.299226	0.0549541
11	80.91	82.21	73.41	61.93	53.75	F1RI39	F1RI39_PIG	Uncharacterized protein		PIG	50	0.77983	0.698232	0.440555	0.60256	0.413047
12	79.64	80.3	75	57.96	45.27	Q29092	ENPL_PIG	Endoplasmin		PIG	44	1.43219	0.972747	2.37684	1.99526	2.208
14	72.1	72.85	69.58	58.04	49.18	I3LII3	I3LII3_PIG	Uncharacterized protein		PIG	38	1.35519	0.963829	1.49969	1.40605	1.00925
15	69.25	69.36	98.51	95.54	82.18	F1S0J8	F1S0J8_PIG	Uncharacterized protein		PIG	71	1.31826	2.72898	3.46737	5.19996	4.40555
16	68.67	70.37	61.4	38.6	23.93	I3LGC2	I3LGC2_PIG	Uncharacterized protein		PIG	34	1.24738	1.21339	0.539511	0.559758	1.48594
17	67.76	69.18	84.45	66.73	56.96	B2ZF46	B2ZF46_PIG	ATP synthase subunit alpha		PIG	50	1.23595	0.855067	0.816582	1.07647	0.524808
18	66.97	67.68	84.35	73.74	65.91	F1SMZ7	F1SMZ7_PIG	Uncharacterized protein		PIG	64	1.33045	1.38038	2.01372	2.53513	2.01372
19	65.16	65.51	82.28	70.08	61.42	G9F6X8	G9F6X8_PIG	Prolyl 4-hydroxylase beta polypeptide		PIG	49	1.15878	0.630957	0.428549	0.496592	0.119124
20	64.28	64.98	75.26	61.86	54.93	F1RGJ3	F1RGJ3_PIG	Uncharacterized protein		PIG	40	0.401791	0.972747	2.10863	1.99526	2.208
21	63.06	65.39	58.48	35.95	32.89	I3LHZ6	I3LHZ6_PIG	Uncharacterized protein		PIG	35	1	2.01372	2.51189	1.99526	1.85353
22	62.87	64.33	95.83	84.85	79.36	F1SLA0	F1SLA0_PIG	ATP synthase subunit beta		PIG	65	1.22462	0.972747	1.05682	1.13763	0.855067
23	62.73	66.29	57.55	41.67	35	I7HD36	I7HD36_PIG	Sodium/potassium-transporting ATPase subunit alpha-1 (Fragment)		PIG	48	0.972747	0.731139	0.343558	0.337287	0.218776
24	61.94	62.48	76.51	68.86	61.74	F1S814	F1S814_PIG	Uncharacterized protein		PIG	37	0.981748	0.731139	0.436516	0.457088	0.141906
25	61.46	65.04	65.21	55.8	47.2	O02705	HS90A_PIG	Heat shock protein HSP 90-alpha		PIG	48	2.29087	1.39316	2.1677	2.33346	3.0761
26	61.38	64.08	73.63	68.95	60.22	A5A8V6	A5A8V6_PIG	Heat shock 70kDa protein 1A		PIG	49	1.02802	0.963829	1.08643	1.21339	0.654636
27	60.42	68.03	90.99	84.53	80.14	F1RXG4	F1RXG4_PIG	Keratin, type I cytoskeletal 20		PIG	61	0.990832	0.92045	0.636796	1.23595	0.405508
28	57.89	58.77	80.37	68.15	60.74	F1SHL9	F1SHL9_PIG	Pyruvate kinase (Fragment)		PIG	35	0.870964	0.642688	0.469894	0.346737	0.398107
29	56.85	59.99	66.41	48.61	41.95	F1SAD9	F1SAD9_PIG	Uncharacterized protein		PIG	36	1.47231	1.08643	3.01995	3.34195	5.44503
30	56.24	57.95	67.37	54.78	47.44	Q29554	ECHA_PIG	Trifunctional enzyme subunit alpha, mitochondrial		PIG	30	1.0666	0.816582	0.337287	0.457088	0.42462
31	56.03	56.9	80.4	59.94	48.44	F1SA50	F1SA50_PIG	Uncharacterized protein (Fragment)		PIG	30	1.2942	1.27057	2.26987	2.46604	2.0893
32	55.95	57.2	57.28	40.64	36.96	F1RWX8	F1RWX8_PIG	Uncharacterized protein		PIG	30	1.05682	1.00925	1.07647	0.946237	0.648634
33	55.85	57.51	54.26	39.33	31.34	F1SUF3	F1SUF3_PIG	Uncharacterized protein (Fragment)		PIG	29	1.00925	0.613762	0.334195	0.253513	0.161436
34	55.27	57.68	62.32	39.88	33.17	F1SL82	F1SL82_PIG	Uncharacterized protein (Fragment)		PIG	30	0.870964	0.685488	0.349945	0.420727	0.147231
35	54.38	54.95	56.49	41.95	35.41	F1SK03	F1SK03_PIG	Uncharacterized protein		PIG	32	1.03753	1.39316	0.559758	0.698232	0.143219
36	53.83	56.3	80.2	65.35	57.62	E1CAJ5	E1CAJ5_PIG	Glucose regulated protein 58		PIG	39	1.80302	1.75388	2.99226	3.31131	2.60615
37	53.69	54.27	85.86	74.35	66.23	F1SJT7	F1SJT7_PIG	Apolipoprotein A-IV		PIG	40	1	0.672977	0.452898	0.331131	0.0625173
38	53.41	58.58	83.6	53.63	46.69	F1RS36	F1RS36_PIG	78 kDa glucose-regulated protein		PIG	41	1.02802	0.972747	1.48594	1.65959	1.35519
39	51.36	53.29	79.62	65.63	61.83	F1RKQ4	DHAK_PIG	Bifunctional ATP-dependent dihydroxyacetone kinase/FAD-AMP lyase (cyclizing)		PIG	35	0.83946	0.895365	0.42462	0.469894	0.313329
40	51.03	64.94	49.79	26.74	21.05	I3LIE3	I3LIE3_PIG	Uncharacterized protein (Fragment)		PIG	33	1.31826	1.15878	1.02802	0.972747	1.08643
41	48.67	51.37	59.53	40.15	28.18	I3LNH3	I3LNH3_PIG	Neutral alpha-glucosidase AB		PIG	25	1.01859	1.11686	1.13763	1.52757	1.2942
42	48.31	49.14	63.77	43.9	37.14	F1SRC5	F1SRC5_PIG	Aconitate hydratase, mitochondrial (Fragment)		PIG	26	1.1695	0.691831	0.440555	1.00925	0.469894
43	48.04	50.55	67.97	50.78	44.22	C5I4T6	C5I4T6_PIG	Phosphoenolpyruvate carboxykinase 2		PIG	25	0.77983	0.691831	0.283139	0.570164	0.143219
44	47.77	48.23	89.68	77.29	71.09	F1S073	F1S073_PIG	Annexin		PIG	31	1.19124	1.01859	0.608135	0.711214	0.328095
45	47.65	47.79	75.96	72.58	70.79	F2Z571	F2Z571_PIG	Uncharacterized protein		PIG	47	0.801678	0.809096	2.1677	1.64437	1.87068
46	47.61	52.49	48.24	24.98	16.3	F1S5J1	F1S5J1_PIG	Uncharacterized protein		PIG	23	1.33045	0.972747	1.94089	3.04789	2.96483
47	47.42	48.12	59.39	35.5	29.28	I3LRH2	I3LRH2_PIG	Uncharacterized protein		PIG	24	1.5417	2.01372	3.34195	4.13048	5.7544
48	47.05	49.18	51.32	40	33.84	F1SC47	F1SC47_PIG	Uncharacterized protein		PIG	30	1.07647	0.972747	0.448745	0.711214	0.218776
49	46.77	50.44	66.47	51.6	45.48	A7VK01	A7VK01_PIG	Mx1 protein		PIG	25	1.21339	1.1272	1.49969	1.28233	1.47231
50	46.7	52.71	35.59	10.83	6.518	F1RZA6	F1RZA6_PIG	Uncharacterized protein (Fragment)		PIG	18	0.990832	1.0666	1.01859	0.937562	0.937562
51	46.41	46.61	77.06	60.39	52.15	F1RNU9	F1RNU9_PIG	Glucose-6-phosphate isomerase		PIG	39	0.519996	0.291072	0.233346	0.420727	0.255859
53	45.36	45.71	65.51	59.31	53.1	A9GYW6	A9GYW6_PIG	Alternative Pig Liver Esterase (Fragment)		PIG	28	0.92045	0.448745	0.457088	0.487529	0.0501187
54	44.97	47.74	54.4	40.6	29.3	F1SAI8	F1SAI8_PIG	Uncharacterized protein		PIG	22	1.61436	1.72187	2.33346	3.37287	2.77971
55	44.08	45.09	67.39	42.66	33.38	I3LS00	I3LS00_PIG	Uncharacterized protein		PIG	22	1.5417	1.11686	2.03236	1.45881	1.36773
56	43.85	44.31	78.52	73.49	59.06	F2Z565	F2Z565_PIG	ADP/ATP translocase 3		PIG	26	0.765597	0.92045	0.346737	0.440555	0.134276
57	43.8	46.55	59.45	42.14	37.91	G9BFU0	G9BFU0_PIG	Signal transducer and activator of transcription 1 transcript variant 1		PIG	27	1.75388	1.19124	2.03236	1.57036	0.809096
58	43.63	46.67	35.71	16.88	13.77	A5YV76	A5YV76_PIG	Fatty acid synthase		PIG	23	1.59956	3.25087	4.87529	4.83059	4.61318
59	43.06	43.15	94.89	72.67	62.16	P00355	G3P_PIG	Glyceraldehyde-3-phosphate dehydrogenase		PIG	33	1.25892	0.630957	0.461318	0.428549	0.161436
60	42.84	47.87	65.1	47.52	37.62	F1SIH8	F1SIH8_PIG	Transitional endoplasmic reticulum ATPase		PIG	26	1.8197	1.77011	2.10863	2.60615	2.70396
61	42.76	45.34	47.63	27.21	20.42	F1RJX8	F1RJX8_PIG	Uncharacterized protein		PIG	19	0.937562	0.847227	0.787046	0.630957	0.340408
62	42.69	43.74	75.89	63.93	56.82	D0G0C8	D0G0C8_PIG	Chaperonin containing TCP1, subunit 2 (Beta)		PIG	25	0.711214	1.45881	1.69044	1.6293	2.01372
63	42.45	43.25	78.49	54.66	46.24	F1SEN2	F1SEN2_PIG	Uncharacterized protein		PIG	26	0.903649	0.751623	0.751623	0.954993	0.420727
64	42.42	43.13	74.45	60.79	53.52	P79381	HYEP_PIG	Epoxide hydrolase 1		PIG	23	0.765597	0.666807	0.37325	0.277971	0.110662
65	41.12	43.16	61.67	38.44	31.89	I3LQ79	I3LQ79_PIG	Uncharacterized protein		PIG	20	1.1695	0.751623	0.619441	0.448745	0.376704
66	40.88	42.55	63.75	42.99	38.81	F1SHD7	F1SHD7_PIG	Uncharacterized protein (Fragment)		PIG	21	0.972747	1.34276	1.2942	0.787046	0.981748
67	40.74	41.5	75.53	62.71	56.77	P33198	IDHP_PIG	Isocitrate dehydrogenase [NADP], mitochondrial (Fragment)		PIG	21	0.990832	0.559758	1.10662	1.36773	1.07647
68	40.44	57.09	68.22	61.09	44.96	F1S9Q3	F1S9Q3_PIG	Uncharacterized protein		PIG	43	1.07647	1	2.46604	1.57036	2.80543
69	40.24	40.45	87.05	74.4	61.45	P00339	LDHA_PIG	L-lactate dehydrogenase A chain		PIG	30	1.04713	0.758578	0.263027	0.288403	0.138038
70	40.13	43.55	32.87	19.28	13.87	F1SH47	F1SH47_PIG	Isomaltase		PIG	22	1.05682	0.772681	0.325087	0.515229	0.157036
71	40.07	41.35	55.74	38.3	31.57	F1RGJ2	F1RGJ2_PIG	Uncharacterized protein		PIG	23	1.01859	0.981748	0.972747	1.19124	0.772681
72	39.52	39.89	56.25	37.23	29.21	F1SKQ0	F1SKQ0_PIG	Uncharacterized protein (Fragment)		PIG	21	1.92309	2.48886	4.01791	3.83707	2.67917
73	39.5	42.12	89.55	63.56	59.89	I3LK59	I3LK59_PIG	Enolase		PIG	37	0.963829	0.711214	0.47863	0.711214	0.608135
74	38.81	41.55	39.05	23.61	17.74	F1RGP1	F1RGP1_PIG	Uncharacterized protein		PIG	19	1.99526	2.31206	4.28548	3.31131	8.47227
75	38.77	40.27	83.33	73.72	67.63	F1RRP6	F1RRP6_PIG	Annexin (Fragment)		PIG	25	1.02802	0.937562	0.937562	0.954993	0.928966
76	38.36	39.09	88.25	68.82	56.83	Q7SIB7	PGK1_PIG	Phosphoglycerate kinase 1		PIG	21	0.794328	0.580764	0.380189	0.564937	0.275423
77	37.96	40.19	83.37	71.53	54.9	B0LY44	B0LY44_PIG	Mitochondrial ornithine aminotransferase		PIG	30	0.83946	0.895365	0.293765	0.928966	0.49204
78	37.57	42.12	37.69	14.97	11.3	F1SFZ8	F1SFZ8_PIG	Uncharacterized protein		PIG	18	0.937562	1.02802	0.870964	0.870964	0.83946
79	37.5	38.03	85.89	69.91	60.82	F1SLC4	F1SLC4_PIG	Annexin		PIG	25	1.41906	1.19124	1.02802	1.30617	0.383707
80	37.46	38.99	42.86	26.32	20.35	F1SSH8	F1SSH8_PIG	Uncharacterized protein		PIG	18	0.928966	0.625173	0.505825	0.346737	0.151356
81	37.18	41.56	79.23	65.9	56.15	I3LRK1	I3LRK1_PIG	Uncharacterized protein		PIG	21	1.10662	0.717794	0.398107	0.413047	0.210863
82	37.18	38.73	44.9	34.29	27.6	Q95334	AMPE_PIG	Glutamyl aminopeptidase		PIG	20	0.737904	0.831764	0.544503	0.390841	0.0625173
83	37.12	38.22	61.04	41.83	31.88	I3LSM7	I3LSM7_PIG	Uncharacterized protein (Fragment)		PIG	18	0.831764	1.03753	0.809096	0.824138	1.25892
84	36.73	37.53	63.67	50	43.26	F1SM17	F1SM17_PIG	Uncharacterized protein		PIG	28	0.428549	0.496592	0.122462	0.220801	0.114815
85	36.28	37.06	62.54	42.71	29.83	F1S4D7	F1S4D7_PIG	Uncharacterized protein		PIG	17	0.870964	0.559758	0.246604	0.220801	0.0824138
86	36.08	37.03	54.85	40.47	35.79	F1S232	F1S232_PIG	4-trimethylaminobutyraldehyde dehydrogenase		PIG	25	0.963829	0.879022	0.963829	1.27057	0.343558
87	36.05	39.94	83.18	67.99	47.2	I3LDC7	I3LDC7_PIG	Isocitrate dehydrogenase [NADP] (Fragment)		NADP	21	0.591562	0.772681	0.496592	0.731139	0.20893
88	36.05	37.33	85.19	63.49	56.35	P80229	ILEU_PIG	Leukocyte elastase inhibitor		PIG	21	0.895365	0.691831	0.672977	0.524808	0.258226
89	35.84	37.16	50.05	30.38	24.59	F1S4C9	F1S4C9_PIG	Calcium-activated chloride channel regulator 1		PIG	17	0.328095	1.51356	6.13762	6.36796	10
90	35.32	36.28	27.48	15.26	13.06	I3LT38	I3LT38_PIG	Uncharacterized protein (Fragment)		PIG	20	0.394457	1.64437	2.12814	3.25087	4.16869
91	35.21	37.55	57.06	43.92	33.57	F1SF64	F1SF64_PIG	Adseverin		PIG	20	0.554626	0.564937	0.529663	0.366438	0.401791
92	35.18	41.55	56.12	27.22	20.62	P26234	VINC_PIG	Vinculin		PIG	21	1.23595	0.751623	0.946237	0.510505	0.630957
93	35.14	37.42	63.64	49.72	44.9	F1SQN1	F1SQN1_PIG	T-complex protein 1 subunit delta		PIG	20	3.19154	1.94089	3.13329	3.69828	2.46604
94	34.87	36.85	52	31.29	25.84	I3LJW4	I3LJW4_PIG	Uncharacterized protein (Fragment)		PIG	16	0.870964	0.879022	0.879022	0.824138	1.40605
95	34.59	37.02	44.02	23.94	16.22	B8XZY6	B8XZY6_PIG	HDL binding protein (Fragment)		PIG	15	1.01859	0.887156	0.903649	0.887156	0.870964
96	34.59	36.02	57.4	40.3	35.03	F1SPG2	F1SPG2_PIG	Dolichyl-diphosphooligosaccharide--protein glycosyltransferase subunit 1		PIG	21	0.954993	0.963829	1.00925	1.01859	0.972747
97	34.22	39.55	56.31	40.44	33.79	F1RKM0	F1RKM0_PIG	Uncharacterized protein		PIG	20	1.28233	1.30617	1.92309	1.48594	2.80543
98	34.22	35.01	56.39	43.43	38.87	I3LCA2	I3LCA2_PIG	Uncharacterized protein		PIG	19	0.711214	1.34276	1.64437	1.44544	1.47231
99	34.18	67.82	72.65	61.33	51.93	F1RQU2	F1RQU2_PIG	Uncharacterized protein		PIG	47	1.21339	1.35519	2.42103	1.88799	2.39883
100	34.08	34.78	68.21	61.89	52.84	F1SNL7	F1SNL7_PIG	Uncharacterized protein		PIG	21	1.36773	0.744732	0.401791	0.409261	0.0870964
101	34.03	35.87	64.88	40.31	35.7	B2ZF47	B2ZF47_PIG	Mitochondrial aldehyde dehydrogenase 2		PIG	17	0.972747	1.02802	1	1.01859	0.981748
102	33.94	34.73	57.17	46.78	41.37	F1RIF8	F1RIF8_PIG	6-phosphogluconate dehydrogenase, decarboxylating (Fragment)		PIG	17	0.349945	0.398107	0.613762	1.0666	0.559758
103	33.81	35.75	72.57	55.53	50.44	F1RFI1	F1RFI1_PIG	Elongation factor Tu		PIG	19	0.711214	0.660694	0.824138	1.20226	0.60256
104	33.59	34.56	69.07	55.03	45.73	F1SGS9	F1SGS9_PIG	Catalase		PIG	21	0.92045	0.630957	0.380189	0.260615	0.158489
105	33.52	35	56.08	44.82	41.44	I3LQS0	I3LQS0_PIG	Uncharacterized protein		PIG	23	1.20226	2.42103	4.52898	5.34564	5.54626
106	33.51	34.65	73.08	64.79	61.24	I3LP41	I3LP41_PIG	Malate dehydrogenase		PIG	25	0.879022	1.20226	0.698232	1.24738	0.291072
107	33.32	35.03	63.91	47.65	39.94	I3LLE3	I3LLE3_PIG	Uncharacterized protein (Fragment)		PIG	22	0.879022	0.510505	0.340408	0.539511	0.291072
108	33.17	34.64	61.06	54.21	36.2	F1SKF1	F1SKF1_PIG	Uncharacterized protein (Fragment)		PIG	20	0.895365	0.549541	0.316228	0.461318	0.135519
109	33.13	37.44	67.38	42.17	28.17	F1RUN2	F1RUN2_PIG	Serum albumin		PIG	24	0.529663	0.505825	0.258226	0.316228	0.092045
110	32.99	33.43	73.03	55.73	39.78	F1RUK8	F1RUK8_PIG	Rab GDP dissociation inhibitor beta		PIG	18	0.831764	0.591562	0.539511	0.510505	0.285759
111	32.39	33.63	78.95	63.99	48.75	Q860V2	Q860V2_PIG	MHC class I antigen		PIG	15	0.724436	0.440555	0.134276	0.180302	0.461318
112	32.32	33	45.83	33.61	28.75	B8XSJ5	B8XSJ5_PIG	Acyl-CoA synthetase long-chain family member 3		PIG	19	0.946237	0.591562	0.165959	0.265461	0.0711213
113	32.11	40.15	47.41	22.83	13.88	F1ST04	F1ST04_PIG	Uncharacterized protein		PIG	15	0.903649	0.972747	0.816582	0.972747	0.20893
114	32.03	32.57	68.02	56.28	43.32	I3LIM2	I3LIM2_PIG	UDP-glucose 6-dehydrogenase		PIG	18	1.38038	0.972747	1.11686	1	0.642688
115	31.94	35.73	55.17	35.7	27.11	Q8WNW3	PLAK_PIG	Junction plakoglobin		PIG	22	1.07647	1.02802	1.03753	1.05682	1.02802
116	31.86	33.7	58.15	41.26	29.07	F1SPM7	F1SPM7_PIG	Uncharacterized protein		PIG	15	0.801678	0.751623	0.912011	0.704693	0.524808
117	31.82	34.68	49.93	37.31	33.38	Q28956	Q28956_PIG	17beta-estradiol dehydrogenase		PIG	18	0.928966	0.529663	0.390841	0.30479	0.265461
118	31.67	32.12	74.03	67.75	56.93	Q0PY11	Q0PY11_PIG	Elongation factor 1-alpha		PIG	23	1.69044	1.15878	2.0893	2.51189	2.85759
119	31.64	34.03	67.93	36.63	27.66	D5LIE7	D5LIE7_PIG	Mitochondrial carnitine palmitoyltransferase II		PIG	16	0.539511	0.758578	0.544503	0.483059	0.37325
120	31.6	33.24	87.1	62.1	48.79	Q6QA25	Q6QA25_PIG	Tropomyosin 3		PIG	17	1.41906	1.19124	1.58489	1.97697	1.47231
121	31.46	32.49	88.71	83.06	64.92	F2Z558	F2Z558_PIG	Uncharacterized protein (Fragment)		PIG	19	0.77983	0.630957	0.903649	1.20226	0.539511
122	31.14	32.51	59.83	36.09	21.22	F1S2H7	F1S2H7_PIG	Uncharacterized protein		PIG	13	1.09648	0.77983	0.224906	0.559758	0.660694
123	31.04	31.16	67.58	54.95	37.47	F1SDN2	F1SDN2_PIG	Uncharacterized protein		PIG	19	0.77983	0.744732	0.432514	0.510505	0.356451
124	30.95	30.95	72.08	54.79	47.92	Q6XQN2	Q6XQN2_PIG	Nicotinate phosphoribosyltransferase-like protein (Fragment)		PIG	18	1.49969	1.5417	0.77983	0.895365	0.405508
125	30.81	31.2	80.87	66.06	59.45	C3W8F2	C3W8F2_PIG	Mannose-6-phosphate receptor binding protein 1		PIG	20	0.816582	0.679204	0.42462	0.47863	0.101859
126	30.73	31.3	57.96	38.79	32.3	P04175	NCPR_PIG	NADPH--cytochrome P450 reductase		PIG	19	0.630957	0.765597	0.334195	0.405508	0.105682
127	30.48	31.08	54.29	28.95	22.12	A5D9J3	A5D9J3_PIG	Transporter 1, ATP-binding cassette, sub-family B (MDR/TAP)		PIG	16	1.02802	0.672977	0.744732	0.912011	0.310456
128	30.46	30.99	70.82	47.88	36.54	F1RX74	F1RX74_PIG	Uncharacterized protein (Fragment)		PIG	22	1.02802	1.07647	0.990832	1.07647	1.03753
129	30.32	34.84	56.43	36.46	31.92	F4ZS18	F4ZS18_PIG	X-linked DEAD (Asp-Glu-Ala-Asp) box polypeptide 3		PIG	19	1.08643	1.00925	1.0666	1.04713	1
130	30.3	30.3	95.72	63.81	51.75	F1SSB5	F1SSB5_PIG	Fructose-bisphosphate aldolase (Fragment)		PIG	40	1.03753	0.809096	0.325087	0.444631	0.0954993
131	30.26	32.37	38.68	25.53	19	P11607	AT2A2_PIG	Sarcoplasmic/endoplasmic reticulum calcium ATPase 2		PIG	14	1.18032	1.11686	1.35519	1.2942	1.34276
132	29.91	32.73	54.66	37.11	22.49	F1RP17	F1RP17_PIG	T-complex protein 1 subunit gamma		PIG	15	1.55597	1.22462	2.39883	1.55597	1.31826
133	29.83	30.91	55.82	36.42	26.14	F1S441	F1S441_PIG	Uncharacterized protein		PIG	16	0.887156	1	1.75388	2.31206	2.91072
134	29.64	30.65	56.4	32.7	24.08	F1S8L9	F1S8L9_PIG	Uncharacterized protein		PIG	16	1.07647	1.09648	0.937562	0.895365	1.90546
135	29.58	29.87	91.13	85.08	82.26	D0G7F6	D0G7F6_PIG	Triosephosphate isomerase		PIG	26	0.990832	0.794328	0.301995	0.420727	0.187068
136	29.25	29.5	79.25	66.98	62.89	Q29214	RLA0_PIG	60S acidic ribosomal protein P0		PIG	15	0.972747	1.31826	1.7378	2.22844	2.39883
137	28.89	33.91	68.35	50.18	37.95	F1SB63	F1SB63_PIG	T-complex protein 1 subunit alpha		PIG	14	0.824138	0.717794	1.19124	1.08643	0.862979
138	28.83	30.14	59.21	43.34	36.26	F1SB42	F1SB42_PIG	Uncharacterized protein (Fragment)		PIG	17	1.23595	0.698232	0.630957	0.648634	0.207014
139	28.8	29.67	67.83	59.24	52.87	P00348	HCDH_PIG	Hydroxyacyl-coenzyme A dehydrogenase, mitochondrial		PIG	18	1.1272	0.625173	0.534564	0.824138	0.903649
140	28.77	29.6	73.62	57.36	50	I3L929	I3L929_PIG	Alcohol dehydrogenase [NADP(+)]		NADP(+)	16	0.737904	0.765597	0.751623	0.862979	0.416869
141	28.68	29.34	61.52	52.49	42.28	P41367	ACADM_PIG	Medium-chain specific acyl-CoA dehydrogenase, mitochondrial		PIG	16	0.895365	1.09648	0.847227	0.539511	0.267917
142	28.64	29.62	52.74	25	20.24	F1RI15	F1RI15_PIG	Uncharacterized protein		PIG	13	1.28233	1.10662	1.83654	1.40605	1.1695
143	28.6	31.37	49.58	25.31	20.61	I3LK24	I3LK24_PIG	Uncharacterized protein		PIG	14	0.824138	0.831764	1.19124	1.07647	0.37325
144	28.37	30.04	78.21	50.36	37.29	P00503	AATC_PIG	Aspartate aminotransferase, cytoplasmic		PIG	14	1.11686	0.660694	0.325087	0.343558	0.108643
145	28.31	29.12	54.75	29.28	26.43	F1RR85	F1RR85_PIG	Uncharacterized protein		PIG	17	0.704693	0.847227	0.363078	0.440555	0.0591562
146	28.29	33.05	46.38	28.12	24.87	D2SW95	COPB_PIG	Coatomer subunit beta		PIG	19	1.01859	0.801678	0.679204	0.704693	0.390841
147	28.12	29.18	67.43	38.63	24.71	F1SQR8	F1SQR8_PIG	Uncharacterized protein		PIG	12	0.862979	1.43219	0.887156	0.801678	1.25892
148	28.01	29.28	54.16	37.18	30.9	P54612	2AAA_PIG	Serine/threonine-protein phosphatase 2A 65 kDa regulatory subunit A alpha isoform		PIG	15	1.03753	0.981748	0.92045	0.981748	0.903649
149	28	28.49	70.3	52.97	37.38	I3LUA2	I3LUA2_PIG	Uncharacterized protein		PIG	18	0.92045	0.862979	0.704693	0.608135	0.353183
150	27.87	29.05	72.69	54.63	40.05	F1SFR6	F1SFR6_PIG	Succinyl-CoA ligase [GDP-forming] subunit beta, mitochondrial		GDP-forming	18	0.524808	0.731139	0.544503	1.18032	0.483059
151	27.82	28.19	73.12	42.65	30.29	F1RQR4	F1RQR4_PIG	Uncharacterized protein (Fragment)		PIG	14	0.704693	0.946237	0.505825	0.409261	0.334195
152	27.76	29.38	83.41	53.37	45.67	F1SI77	F1SI77_PIG	Creatine kinase U-type, mitochondrial		PIG	19	0.912011	0.642688	0.619441	0.586138	0.210863
153	27.6	27.82	86.04	68.47	65.32	P51781	GSTA1_PIG	Glutathione S-transferase alpha M14		PIG	19	1.01859	0.816582	0.544503	0.772681	0.559758
154	27.42	27.77	78.71	74.3	58.63	Q64L94	PSME1_PIG	Proteasome activator complex subunit 1		PIG	24	0.698232	0.855067	0.751623	0.625173	0.296483
155	27.19	27.49	69.54	54.92	47	P28491	CALR_PIG	Calreticulin		PIG	17	1.7378	1.1272	2.18776	2.42103	2.51189
156	27.17	27.83	51.99	39.27	34.34	Q9GL01	RPN2_PIG	Dolichyl-diphosphooligosaccharide--protein glycosyltransferase subunit 2		PIG	15	0.981748	0.737904	1.1695	1.48594	1.24738
157	26.89	27.01	92.91	87.4	85.04	P49924	FABPL_PIG	Fatty acid-binding protein, liver		PIG	41	0.963829	0.809096	0.190546	0.436516	0.0310456
158	26.78	27.26	75.07	53.7	45.75	B8XH67	B8XH67_PIG	Solute carrier family 9 (Sodium/hydrogen exchanger) member 3 regulator 1		PIG	14	1.07647	0.794328	0.444631	0.586138	0.205116
159	26.74	28.58	57.73	42.27	37.95	E1CAJ6	E1CAJ6_PIG	Protein disulfide isomerase P5		PIG	20	1.40605	1.03753	2.33346	2.42103	2.65461
160	26.64	29.69	77.74	64.91	52.45	P18648	APOA1_PIG	Apolipoprotein A-I		PIG	15	0.794328	0.625173	0.316228	0.387258	0.147231
161	26.5	30.8	54.92	33.15	27.18	F1S9F3	F1S9F3_PIG	Uncharacterized protein		PIG	16	0.946237	0.972747	0.937562	0.981748	0.912011
162	26.48	29.39	37.42	20.23	16.56	F1RKW9	F1RKW9_PIG	Uncharacterized protein (Fragment)		PIG	16	0.990832	1.02802	0.937562	0.972747	0.937562
163	26.4	27.03	59.87	44.85	39.7	F1RZ25	F1RZ25_PIG	Uncharacterized protein		PIG	15	0.954993	0.809096	0.564937	0.529663	0.169044
164	26.32	27.23	72.09	50.24	39.56	F1S0X9	F1S0X9_PIG	Uncharacterized protein		PIG	12	0.77983	0.37325	0.246604	0.0946237	0.0510505
165	26.23	26.5	69.66	53.87	35.6	Q29058	LEG4_PIG	Galectin-4		PIG	16	0.870964	0.847227	0.529663	0.772681	0.359749
166	26.18	27.96	51.79	40.11	35.03	I3LB27	I3LB27_PIG	Uncharacterized protein		PIG	16	0.630957	0.60256	0.570164	0.325087	0.660694
167	26.17	26.27	82.35	74.9	65.88	F1S1B9	F1S1B9_PIG	Uncharacterized protein		PIG	16	1.03753	1.22462	0.625173	0.648634	0.310456
168	26.03	27.06	49.55	34.83	25.38	F1S5N0	F1S5N0_PIG	Uncharacterized protein		PIG	14	1.11686	1.11686	0.263027	0.597035	0.135519
169	25.99	29.6	53.59	35.29	30.01	I3LCL6	I3LCL6_PIG	Uncharacterized protein		PIG	15	1.28233	0.809096	0.428549	0.474242	0.0862978
170	25.96	26.58	59.82	34.56	26.59	F1SF87	F1SF87_PIG	Uncharacterized protein (Fragment)		PIG	12	0.816582	0.505825	0.267917	0.534564	0.432514
171	25.67	26.81	57.99	34.01	29.42	F1RPN9	F1RPN9_PIG	Malic enzyme		PIG	16	0.847227	0.847227	0.711214	0.394457	0.143219
172	25.66	27.13	71.74	60.87	49.28	F1RG16	F1RG16_PIG	Uncharacterized protein		PIG	18	0.666807	0.564937	1.55597	1.21339	0.990832
173	25.59	27.61	49.74	23.47	20.79	F1SJY6	F1SJY6_PIG	Uncharacterized protein		PIG	14	0.912011	1.08643	0.685488	0.704693	0.534564
175	25.38	25.77	88.89	71.43	65.87	F2Z578	F2Z578_PIG	Histone H2B		PIG	39	1.08643	1.99526	1.8197	2.93765	5.34564
176	25.35	26.33	55.89	46.68	36.62	F1SPF9	F1SPF9_PIG	Uncharacterized protein (Fragment)		PIG	14	0.787046	0.630957	0.630957	1.18032	0.255859
177	25.19	30.31	57.93	41.29	25.43	F1RK02	F1RK02_PIG	Uncharacterized protein (Fragment)		PIG	16	0.731139	1	0.539511	0.698232	0.092045
178	25.19	25.42	72.87	61.2	53.31	P63246	GBLP_PIG	Guanine nucleotide-binding protein subunit beta-2-like 1		PIG	14	0.954993	1.00925	1.02802	0.972747	0.954993
179	25.16	27.38	53.37	37.3	28.17	I3LEH4	I3LEH4_PIG	Amine oxidase [flavin-containing] B		PIG	13	0.642688	0.505825	0.30761	0.405508	0.299226
180	25.14	28.27	47.45	24.27	15.17	F1RWJ6	F1RWJ6_PIG	Uncharacterized protein		PIG	12	0.831764	0.691831	0.57544	0.666807	0.356451
181	25.07	26.43	49.54	39.33	28.2	F1S7C1	F1S7C1_PIG	Uncharacterized protein		PIG	12	0.801678	1.01859	0.469894	0.277971	0.136773
182	25.06	25.73	66.06	58.12	52.35	Q95ND5	CASP3_PIG	Caspase-3		PIG	15	0.343558	0.981748	0.461318	0.285759	0.105682
183	24.94	25.08	66.47	54.6	48.96	O77657	O77657_PIG	Fructose-1,6-bisphosphatase (Fragment)		PIG	14	0.679204	0.648634	0.212814	0.212814	0.0879023
184	24.88	27.42	65.49	37.88	26.09	F1SML4	F1SML4_PIG	Uncharacterized protein		PIG	12	1.78649	2.12814	2.33346	2.48886	2.35505
185	24.87	27.1	41.24	19.32	12.88	F1RQ08	F1RQ08_PIG	Uncharacterized protein		PIG	12	0.981748	1	0.903649	0.990832	0.946237
186	24.81	30.64	39.76	21.63	14.47	F1RYI3	F1RYI3_PIG	Uncharacterized protein		PIG	12	0.613762	1.0666	1.77011	1.61436	1.67494
187	24.78	26.23	42.84	20.59	17.95	I3LEW5	I3LEW5_PIG	Uncharacterized protein		PIG	12	2.24905	1.43219	3.56451	2.35505	1.51356
188	24.75	25.68	80.76	57.18	43.63	F1SUP1	F1SUP1_PIG	Uncharacterized protein		PIG	17	1.25892	1.0666	0.772681	0.903649	0.178649
189	24.75	24.89	60.81	45.45	33.13	I3LGT3	I3LGT3_PIG	Uncharacterized protein (Fragment)		PIG	12	1.04713	1.05682	0.990832	1.04713	0.981748
190	24.71	25.05	60	44.17	38.33	F1SKM0	F1SKM0_PIG	Uncharacterized protein		PIG	13	0.751623	0.737904	0.496592	1.21339	0.172187
191	24.67	27.87	34.16	25.09	18.96	F1RGI7	F1RGI7_PIG	Uncharacterized protein		PIG	14	1.10662	3.04789	3.10456	2.48886	3.22107
192	24.66	25.41	72.93	56.41	47.01	I3LLU0	I3LLU0_PIG	Uncharacterized protein		PIG	14	0.751623	0.47863	0.380189	0.353183	0.220801
193	24.61	27.28	47.46	34.84	26.37	F1RIU3	F1RIU3_PIG	T-complex protein 1 subunit zeta		PIG	12	1.58489	1.24738	0.870964	1.25892	1.64437
194	24.5	24.98	58.19	49.44	45.2	F1RXQ9	F1RXQ9_PIG	Ornithine carbamoyltransferase, mitochondrial		PIG	14	0.847227	0.642688	0.57544	1.07647	0.912011
195	24.42	27.22	94.53	70.8	67.15	F2Z543	F2Z543_PIG	Uncharacterized protein		PIG	16	1.22462	2.14783	2.14783	2.14783	1.59956
196	24.36	24.38	56.56	40	35.9	F1SGJ3	F1SGJ3_PIG	Uncharacterized protein		PIG	16	1.10662	0.981748	1.10662	1.14815	1.02802
197	24.34	24.59	55.15	40.99	32.83	I3LPP1	I3LPP1_PIG	Fumarate hydratase, mitochondrial		PIG	14	1.40605	0.679204	1.19124	0.809096	0.654636
198	24.33	38.4	46.23	12.08	6.111	F1SUX4	F1SUX4_PIG	Uncharacterized protein (Fragment)		PIG	12	1.05682	1.69044	1.95885	1.40605	2.26987
199	24.26	26.24	36.04	21.46	14.37	F1SBU7	F1SBU7_PIG	Lon protease homolog		PIG	13	1.35519	1.18032	0.787046	1.08643	1.85353
200	24.26	25.09	78.42	61.41	48.13	Q9N1F5	GSTO1_PIG	Glutathione S-transferase omega-1		PIG	12	1.04713	0.772681	0.534564	0.394457	0.125893
201	24.2	24.56	51.66	28.01	24.4	Q0QF01	DHSA_PIG	Succinate dehydrogenase [ubiquinone] flavoprotein subunit, mitochondrial		PIG	15	0.972747	0.794328	0.346737	0.679204	0.398107
202	24.08	25.91	33.77	15.66	14.43	F1RVD4	F1RVD4_PIG	Uncharacterized protein		PIG	14	0.847227	0.625173	0.691831	0.625173	0.343558
203	24.02	25.19	73.27	67.87	61.56	F1SJX1	F1SJX1_PIG	Uncharacterized protein		PIG	15	0.744732	0.554626	0.816582	0.990832	0.416869
204	24	24.48	69.4	48.28	36.42	P00889	CISY_PIG	Citrate synthase, mitochondrial		PIG	11	0.963829	0.912011	0.912011	1.00925	0.937562
205	23.9	25.02	75.59	50.17	37.12	I3LQN4	I3LQN4_PIG	Uncharacterized protein		PIG	12	0.862979	0.636796	0.77983	0.937562	1.43219
206	23.88	25	54.34	28.43	19.75	P35750	CAN1_PIG	Calpain-1 catalytic subunit		PIG	12	0.862979	0.794328	0.801678	1.36773	0.231207
207	23.84	30.3	35.2	16.52	12.45	F1RQI7	F1RQI7_PIG	Unconventional myosin-VI		PIG	13	1.31826	0.444631	0.660694	0.469894	0.319154
208	23.78	26.19	57.56	38.44	30.67	F1SN58	F1SN58_PIG	Uncharacterized protein		PIG	16	1.58489	1.52757	2.31206	1.59956	1.58489
209	23.75	27.02	50.08	31.78	27.77	A8U4R4	A8U4R4_PIG	Transketolase		PIG	15	1.39316	1.09648	0.724436	1.31826	1.45881
210	23.54	25.4	37.59	27.91	21.6	F1RYY5	F1RYY5_PIG	Uncharacterized protein		PIG	12	1.28233	1.6293	1.77011	1.6293	0.862979
211	23.49	25.53	59.78	40.41	36.13	F1RUE3	F1RUE3_PIG	Uncharacterized protein		PIG	14	1.47231	1	0.405508	1.23595	0.277971
212	23.47	30.63	70.07	48.75	39	F1SGG1	F1SGG1_PIG	Uncharacterized protein (Fragment)		PIG	17	0.524808	0.698232	1.52757	1.11686	1.57036
213	23.46	24.36	68.52	44.21	38.66	F1SED0	F1SED0_PIG	Uncharacterized protein (Fragment)		PIG	13	0.737904	0.801678	0.413047	0.559758	0.139316
214	23.46	23.79	58.82	51.13	35.75	Q53DY6	Q53DY6_PIG	Histone H1.3-like protein		PIG	12	0.847227	1.95885	0.559758	0.496592	2.37684
215	23.27	24.29	40.76	19.32	13.62	F1RNU1	F1RNU1_PIG	Uncharacterized protein		PIG	11	0.711214	0.505825	0.413047	0.847227	0.452898
216	23.25	24.09	57.17	41.26	36.54	F1SAN6	F1SAN6_PIG	Uncharacterized protein		PIG	13	0.912011	0.879022	0.648634	0.483059	0.319154
217	23.18	23.98	63.04	46.99	38.4	Q29599	OAS1_PIG	2'-5'-oligoadenylate synthase 1		PIG	12	1.09648	0.990832	0.862979	1.1695	0.170608
218	23.12	24.45	52.34	36.45	28.5	B9TSQ2	B9TSQ2_PIG	HLA-B-associated protein 1		PIG	14	0.772681	0.847227	0.862979	0.794328	0.758578
219	22.91	25.42	61.24	50	47.47	I3LEC2	I3LEC2_PIG	Uncharacterized protein		PIG	15	0.765597	1.38038	1.38038	1.47231	0.698232
220	22.91	24.96	61.27	49.53	46.24	F1RRB7	F1RRB7_PIG	Uncharacterized protein		PIG	14	0.816582	0.636796	0.319154	0.413047	0.118032
221	22.86	27.65	25.67	7.946	4.777	F1RHH8	F1RHH8_PIG	Uncharacterized protein (Fragment)		PIG	10	1.59956	1.90546	0.77983	1.28233	3.01995
222	22.79	23.91	39.82	24.45	22.11	I3LBB2	I3LBB2_PIG	Uncharacterized protein (Fragment)		PIG	13	1.07647	0.972747	1	1.02802	1.02802
223	22.78	24.38	43.52	19.07	12.64	I3LV02	I3LV02_PIG	Uncharacterized protein		PIG	11	0.711214	0.717794	0.580764	0.698232	1.49969
224	22.7	25.29	67.77	40.33	29.1	D0G0C9	D0G0C9_PIG	Chaperonin containing TCP1, subunit 7 (Eta)		PIG	11	0.895365	1.1272	1.55597	1.70608	0.772681
225	22.7	24.98	92.77	81.93	65.66	P10668	COF1_PIG	Cofilin-1		PIG	17	0.981748	0.642688	0.630957	0.981748	0.301995
226	22.67	30.85	80	43.44	36.88	Q06A94	Q06A94_PIG	ROA1		PIG	18	0.92045	1.24738	1.8197	2.83139	1.75388
227	22.57	25.02	73.49	56.51	36.74	P00506	AATM_PIG	Aspartate aminotransferase, mitochondrial		PIG	14	0.937562	0.809096	0.698232	0.954993	0.255859
228	22.5	24.77	36.48	15.86	13.29	I3LDA8	I3LDA8_PIG	Uncharacterized protein (Fragment)		PIG	11	2.42103	2.01372	0.870964	1.78649	1.55597
229	22.38	22.83	66.9	44.76	40.95	F1RVY7	F1RVY7_PIG	Uncharacterized protein (Fragment)		PIG	14	1.25892	1.41906	1.59956	1.65959	0.672977
231	22.26	27.87	34.46	16.63	8.814	F1S9K5	F1S9K5_PIG	Uncharacterized protein		PIG	11	0.887156	1.40605	2.14783	2.35505	2.31206
232	22.24	35.54	49.17	30.22	26.63	Q8WNW4	Q8WNW4_PIG	Beta-catenin		PIG	21	1.03753	0.972747	1.03753	0.912011	0.937562
233	22.22	22.44	77.67	61.17	56.31	P62802	H4_PIG	Histone H4		PIG	24	1.41906	1.77011	0.597035	0.539511	3.37287
234	22.06	25.27	40.75	31.17	22.73	F1RRN1	F1RRN1_PIG	Uncharacterized protein		PIG	12	0.77983	0.937562	0.92045	0.648634	0.353183
235	22.01	27.49	49.27	13.06	7.547	F1S4P6	F1S4P6_PIG	Uncharacterized protein		PIG	11	1.67494	2.18776	2.29087	2.53513	2.48886
236	22	23.22	51.34	44.18	36.42	Q9TV69	DHDH_PIG	Trans-1,2-dihydrobenzene-1,2-diol dehydrogenase		PIG	11	1.1272	1.23595	0.369828	0.474242	0.185353
237	21.98	23.68	52.61	32.74	27.69	F1SCZ4	F1SCZ4_PIG	Uncharacterized protein (Fragment)		PIG	13	0.794328	0.580764	0.242103	0.346737	0.0496592
238	21.98	22.68	58	39.8	28	P80147	GABT_PIG	4-aminobutyrate aminotransferase, mitochondrial		PIG	14	0.879022	1.00925	0.654636	0.60256	0.337287
239	21.8	22.76	55.24	33.15	26.4	F1S3H1	F1S3H1_PIG	Uncharacterized protein		PIG	11	1.00925	0.928966	0.963829	0.928966	0.92045
240	21.78	22.02	78.09	69.96	62.19	Q9MZ16	VDAC1_PIG	Voltage-dependent anion-selective channel protein 1		PIG	14	0.679204	0.636796	0.356451	0.501187	0.301995
241	21.76	23.4	41.56	18.85	15.83	F1RWC5	F1RWC5_PIG	Uncharacterized protein (Fragment)		PIG	12	0.847227	0.887156	0.887156	0.816582	0.870964
242	21.74	36.17	69.01	46.81	42.2	F1RH41	F1RH41_PIG	Uncharacterized protein (Fragment)		PIG	20	1.10662	0.963829	0.731139	0.630957	0.510505
243	21.72	24.09	31.07	14.43	10.82	P23220	AT2B1_PIG	Plasma membrane calcium-transporting ATPase 1		PIG	11	0.801678	0.724436	0.794328	0.387258	0.49204
244	21.62	21.86	43.06	30.78	22.49	F1S4K7	F1S4K7_PIG	Uncharacterized protein (Fragment)		PIG	12	1.09648	1.09648	2.67917	2.99226	2.53513
245	21.53	22.47	33.89	26.44	21.97	F1S596	F1S596_PIG	Uncharacterized protein		PIG	10	0.679204	1.04713	1.92309	2.60615	1.97697
246	21.45	23.69	41.37	17.27	15.8	F1SBT6	F1SBT6_PIG	Uncharacterized protein		PIG	14	0.474242	0.855067	1.20226	1.87068	1.97697
247	21.44	22.76	64.94	53.74	47.99	I3LL84	I3LL84_PIG	Uncharacterized protein		PIG	12	1	1.04713	0.963829	1.05682	1.04713
248	21.3	21.56	72.11	45.53	41.18	F1RPD2	F1RPD2_PIG	Uncharacterized protein		PIG	14	0.660694	1.03753	0.380189	1.03753	1.88799
249	21.24	24.75	34.3	13.69	8.327	F1S9Y8	F1S9Y8_PIG	Uncharacterized protein (Fragment)		PIG	11	0.524808	0.353183	0.672977	0.801678	0.465586
250	21.23	27.56	55.71	41.78	31.72	F1ST54	F1ST54_PIG	Uncharacterized protein		PIG	13	0.946237	0.847227	0.737904	0.654636	0.420727
251	21.03	21.25	80.19	64.73	61.35	Q5S1U1	HSPB1_PIG	Heat shock protein beta-1		PIG	16	0.564937	0.685488	0.636796	1.10662	0.731139
252	20.98	21.16	74.12	54.63	47.28	F1SGQ0	F1SGQ0_PIG	Uncharacterized protein		PIG	18	1.15878	0.879022	0.591562	0.457088	0.109648
253	20.87	21.59	51.92	28.08	21.54	F1SDD5	F1SDD5_PIG	Uncharacterized protein		PIG	12	1.40605	1.28233	0.731139	0.809096	0.316228
254	20.81	25.81	62.22	38.02	34.81	F1S5B1	F1S5B1_PIG	Uncharacterized protein		PIG	13	1.03753	0.654636	0.440555	0.549541	0.237684
255	20.75	21.42	65.99	55.67	51.13	D0G0B3	D0G0B3_PIG	Acetyl-Coenzyme A acyltransferase 2		PIG	11	0.413047	0.879022	0.316228	0.283139	0.313329
256	20.74	21.37	50.9	27.24	21.53	F1RTH3	F1RTH3_PIG	Uncharacterized protein		PIG	11	0.77983	0.809096	0.524808	0.544503	0.564937
257	20.48	21.47	46.74	23.37	20.2	I3LKZ4	I3LKZ4_PIG	Uncharacterized protein		PIG	11	0.457088	0.625173	0.870964	1.13763	2.39883
258	20.44	21.85	64.13	36.1	26.68	P04404	CMGA_PIG	Chromogranin-A (Fragment)		PIG	11	1.1272	1.31826	3.63078	2.96483	5.39511
259	20.39	21.86	68.4	29.86	19.27	B6ICU7	B6ICU7_PIG	Tripartite motif-containing protein 31		PIG	10	0.83946	0.895365	0.954993	0.903649	0.824138
260	20.26	20.66	72.25	63.74	51.65	I3LDF4	I3LDF4_PIG	Uncharacterized protein (Fragment)		PIG	11	0.544503	0.452898	0.135519	0.0831764	0.037325
261	20.25	20.65	60.92	42.96	31.55	F1RJH2	F1RJH2_PIG	Short-chain-specific acyl-CoA dehydrogenase, mitochondrial		PIG	9	0.613762	0.744732	1.08643	0.83946	0.625173
262	20.24	22.63	30.04	14.09	12.02	F1RQJ4	F1RQJ4_PIG	Uncharacterized protein		PIG	12	3.63078	2.24905	2.91072	1.47231	2.03236
263	20.24	21.2	54.79	19.95	16.97	F1RRD6	F1RRD6_PIG	Uncharacterized protein (Fragment)		PIG	11	0.990832	1.1272	1.55597	2.05116	2.01372
264	20.21	21.12	57.75	49.54	41.95	Q29073	PTGR1_PIG	Prostaglandin reductase 1		PIG	11	0.666807	0.83946	0.340408	0.37325	0.0597035
265	20.19	26.6	37.75	13.79	8.669	P01025	CO3_PIG	Complement C3		PIG	11	1.14815	2.75423	10.8643	7.31139	14.0605
266	20.17	22.24	95.97	67.11	57.72	F2Z5G3	F2Z5G3_PIG	Uncharacterized protein		PIG	16	1.11686	1	0.436516	0.946237	1.00925
267	20.13	23.91	43.93	19.78	15.78	F1S593	F1S593_PIG	Uncharacterized protein (Fragment)		PIG	12	1.11686	1.04713	0.801678	0.642688	0.946237
268	20.08	25.96	44.3	15.05	13.98	F1SA74	F1SA74_PIG	Uncharacterized protein (Fragment)		PIG	11	0.711214	1.35519	1.80302	1.94089	2.48886
269	19.97	21.19	48.37	30.93	29.53	P79274	ACADL_PIG	Long-chain specific acyl-CoA dehydrogenase, mitochondrial		PIG	11	0.642688	1.38038	0.57544	0.416869	0.349945
270	19.95	20.69	41.09	26.32	18.51	F1S606	F1S606_PIG	Uncharacterized protein		PIG	10	1.58489	1.38038	0.954993	0.972747	0.758578
271	19.9	22.05	43.36	19.92	13.41	D7RK08	D7RK08_PIG	Transferrin receptor protein		PIG	10	0.625173	0.92045	3.87258	3.56451	4.32514
272	19.84	20.17	53.05	37.13	32.42	F1SAF0	F1SAF0_PIG	Dihydrolipoyl dehydrogenase		PIG	11	1.03753	1	1.02802	1.18032	1.03753
273	19.83	20.8	59.52	39.76	21.2	I3LNG8	I3LNG8_PIG	Uncharacterized protein		PIG	10	1.21339	0.990832	1.52757	1.34276	1.55597
274	19.81	20.06	49.73	33.21	28.19	F1S6R7	F1S6R7_PIG	Polypyrimidine tract-binding protein 1 (Fragment)		PIG	12	2.75423	1.69044	1.61436	3.66438	3.59749
275	19.79	21.3	62.67	46.24	37.33	Q2XSV9	GNA11_PIG	Guanine nucleotide-binding protein subunit alpha-11		PIG	11	0.519996	0.49204	0.474242	0.564937	0.510505
276	19.77	20.64	56.14	34.7	22.75	F1SVB2	F1SVB2_PIG	Uncharacterized protein		PIG	10	0.954993	1.1272	0.448745	0.452898	0.244343
277	19.67	21	58.3	51.42	51.42	I3LSI3	I3LSI3_PIG	Adenylate kinase		PIG	13	0.946237	0.534564	0.666807	0.731139	0.474242
278	19.66	19.93	44.67	28.57	23.15	I3LK68	I3LK68_PIG	Uncharacterized protein (Fragment)		PIG	13	0.946237	0.698232	0.356451	0.363078	0.717794
279	19.64	19.78	94.51	84.15	57.32	F2Q9A3	F2Q9A3_PIG	Peptidyl-prolyl cis-trans isomerase		PIG	18	0.928966	1.85353	4.40555	3.37287	1.47231
280	19.62	22.61	38.69	27.78	21.63	F1S2E2	F1S2E2_PIG	Annexin (Fragment)		PIG	10	0.990832	1.83654	1.07647	1.78649	1.0666
281	19.6	24.14	60.16	26.29	13.87	F1SP18	F1SP18_PIG	Uncharacterized protein		PIG	9	1.77011	1.07647	1.27057	1.67494	0.642688
282	19.58	20.77	58.06	36.18	26.5	I3LJ30	I3LJ30_PIG	Uncharacterized protein		PIG	9	0.83946	0.928966	0.972747	0.912011	0.847227
283	19.51	19.81	66.29	42.05	40.15	F2Z5C7	F2Z5C7_PIG	Uncharacterized protein		PIG	10	0.937562	1.33045	1.57036	2.22844	1.1695
284	19.49	21.12	53.17	34.15	24.12	I3LB80	I3LB80_PIG	Uncharacterized protein (Fragment)		PIG	9	0.60256	0.457088	0.496592	0.253513	0.125893
285	19.43	21.17	69.96	44.87	37.26	F1RQ91	F1RQ91_PIG	Uncharacterized protein		PIG	13	1.39316	1.49969	2.07014	1.78649	1.95885
286	19.41	19.81	82.54	74.07	56.61	Q0R678	Q0R678_PIG	DJ-1 protein		PIG	10	0.981748	1.09648	1.55597	2.53513	0.465586
287	19.27	21.18	38.61	24.75	21.98	F2Z5V0	F2Z5V0_PIG	Uncharacterized protein		PIG	12	1.21339	0.672977	1.0666	1.00925	0.744732
288	19.17	19.87	50.74	35.64	25.74	I3LIL3	I3LIL3_PIG	Caspase		PIG	11	1.44544	0.765597	1.78649	2.75423	1.24738
289	19.16	19.28	51.46	43.27	36.84	Q9GKX6	GALM_PIG	Aldose 1-epimerase		PIG	9	1.1272	0.564937	0.704693	0.731139	0.483059
290	19.07	19.98	31.4	18.67	17.82	Q56VQ1	Q56VQ1_PIG	2'-5' oligoadenylate synthetase 2		PIG	13	1.07647	0.597035	0.772681	0.731139	0.253513
291	19.07	19.31	63.68	47.26	41.29	F1S3U9	F1S3U9_PIG	Uncharacterized protein (Fragment)		PIG	12	0.630957	0.679204	0.691831	0.613762	0.855067
292	18.91	19.46	42.33	21.16	13.49	B0KYV5	B0KYV5_PIG	EPLIN-b		PIG	10	0.666807	0.903649	0.751623	0.92045	0.255859
293	18.86	19.57	71.06	58.3	42.98	I3LD43	I3LD43_PIG	Cytosol aminopeptidase		PIG	10	1.01859	0.608135	0.457088	0.619441	0.42462
294	18.84	21.31	50.96	36.94	29.72	I3LSU1	I3LSU1_PIG	Uncharacterized protein (Fragment)		PIG	11	1.49969	1.49969	2.72898	2.31206	2.39883
295	18.8	18.92	66.06	59.63	50.92	F2Z5J9	F2Z5J9_PIG	Uncharacterized protein		PIG	10	0.912011	0.895365	0.981748	0.990832	0.954993
296	18.79	19.85	38.54	19.35	15.77	F1SAS2	F1SAS2_PIG	Uncharacterized protein		PIG	9	0.946237	0.413047	0.691831	0.60256	0.57544
297	18.75	19.88	51.24	43.17	38.82	D6BV38	D6BV38_PIG	L-gulonate 3-dehydrogenase		PIG	11	0.981748	0.937562	0.946237	0.895365	0.928966
298	18.73	21.2	49.22	35.06	29.02	F1S3W2	F1S3W2_PIG	Fatty-acid amide hydrolase 1		PIG	11	1.36773	1.04713	0.405508	0.972747	0.60256
299	18.69	18.98	80.13	66.23	52.32	P60662	MYL6_PIG	Myosin light polypeptide 6		PIG	11	0.57544	0.625173	0.539511	0.570164	0.214783
300	18.64	21.45	42.52	33.51	24.86	I3LEI5	I3LEI5_PIG	Uncharacterized protein		PIG	18	1.00925	0.928966	0.870964	0.912011	0.937562
301	18.64	18.85	77.42	43.55	36.69	Q3YLA6	SRSF1_PIG	Serine/arginine-rich splicing factor 1		PIG	9	1.1695	1.14815	1.77011	2.29087	1.75388
302	18.63	19.04	67.47	56.06	42.21	F1SAC1	F1SAC1_PIG	Uncharacterized protein		PIG	10	1.14815	1.08643	1	1.09648	0.946237
303	18.6	19.6	36.25	16.68	13.29	I3LLS7	I3LLS7_PIG	Uncharacterized protein (Fragment)		PIG	9	1.11686	1.14815	1.07647	1.61436	2.12814
304	18.59	20.08	50.11	39.02	26.87	F1SM81	F1SM81_PIG	Uncharacterized protein		PIG	10	0.912011	0.879022	0.895365	0.870964	0.824138
305	18.58	20.62	52.74	33.99	21.04	I3LI20	I3LI20_PIG	Uncharacterized protein		PIG	11	1.02802	0.751623	0.519996	0.636796	0.205116
306	18.58	18.84	45.21	37.13	29.94	P11708	MDHC_PIG	Malate dehydrogenase, cytoplasmic		PIG	12	0.928966	0.625173	0.963829	0.642688	0.291072
307	18.56	18.99	82.59	62.05	59.82	Q9TSX9	PRDX6_PIG	Peroxiredoxin-6		PIG	13	0.794328	0.570164	0.353183	0.401791	0.334195
308	18.54	21.95	60.12	42.51	22.67	I3LR32	I3LR32_PIG	Uncharacterized protein		PIG	11	0.946237	0.49204	1.65959	1.14815	1.15878
309	18.52	18.78	88.76	79.84	65.12	F1S8Y5	F1S8Y5_PIG	Uncharacterized protein		PIG	16	1.03753	1.05682	1.01859	1.09648	1
310	18.5	20.68	38.04	24.56	14.61	F1RQH5	F1RQH5_PIG	Uncharacterized protein (Fragment)		PIG	8	1.64437	1.64437	1.11686	1.59956	1.00925
311	18.49	19.58	34.97	17.86	12.7	F1S5A8	F1S5A8_PIG	Uncharacterized protein		PIG	9	0.731139	0.765597	1.75388	0.831764	1.85353
312	18.48	18.98	77.29	74.88	74.88	P80031	GSTP1_PIG	Glutathione S-transferase P		PIG	19	0.981748	0.954993	1	1.07647	1
313	18.38	22.34	51.8	33.02	27.13	F1RX00	F1RX00_PIG	Amine oxidase [flavin-containing] A		PIG	14	0.731139	0.847227	0.77983	0.524808	0.515229
314	18.34	19.14	52.39	20.14	12.63	F1S6R3	F1S6R3_PIG	Uncharacterized protein		PIG	8	1.02802	1.07647	0.57544	0.787046	0.197697
315	18.33	22.27	35.64	19.18	11.1	F1SU44	F1SU44_PIG	Uncharacterized protein		PIG	8	1.28233	0.704693	1.04713	0.981748	1.69044
316	18.18	19.71	53.23	27.59	23.29	I3LBY0	I3LBY0_PIG	Uncharacterized protein		PIG	11	0.83946	0.586138	0.376704	0.597035	0.237684
317	18.16	23.58	70.1	33.44	24.76	A5GFS4	A5GFS4_PIG	Phosphoenolpyruvate carboxykinase 1		PIG	14	0.672977	0.363078	0.340408	0.515229	0.0597035
318	18.08	18.61	46.59	27.03	22.86	Q9N0F1	ODO2_PIG	Dihydrolipoyllysine-residue succinyltransferase component of 2-oxoglutarate dehydrogenase complex, mitochondrial		PIG	9	0.847227	0.895365	0.60256	0.816582	0.42462
319	18.07	18.69	47.34	26.02	20.22	F1S754	F1S754_PIG	Uncharacterized protein		PIG	8	1.01859	1.10662	1.24738	1.19124	1.20226
320	18.04	18.68	49.91	35.65	22.89	F1SMT7	F1SMT7_PIG	Alkaline phosphatase		PIG	10	0.937562	0.580764	0.416869	0.672977	0.139316
321	18.01	21.07	46.33	21.42	14.67	F1RST0	F1RST0_PIG	Uncharacterized protein		PIG	9	1.49969	0.648634	1.45881	2.22844	2.10863
322	17.85	19.04	67.16	57.84	53.43	F2Z5E6	F2Z5E6_PIG	Uncharacterized protein		PIG	11	1	0.990832	1.07647	1.10662	1.10662
323	17.84	18.71	67.84	52.55	38.04	Q6UAQ8	ETFB_PIG	Electron transfer flavoprotein subunit beta		PIG	9	0.751623	0.539511	0.895365	0.824138	0.554626
324	17.83	18.73	47.2	33.4	25.6	O46658	CP2DP_PIG	Vitamin D(3) 25-hydroxylase		PIG	11	1.25892	1.24738	0.233346	0.672977	0.15417
325	17.76	19	95	90	86.43	F1RFY1	F1RFY1_PIG	Profilin		PIG	16	1.5417	0.724436	0.296483	0.954993	0.190546
326	17.64	18.13	26.08	17.93	15.25	F1SLU6	F1SLU6_PIG	Ubiquitin carboxyl-terminal hydrolase		PIG	10	1.1695	0.816582	1.94089	1.15878	0.928966
327	17.64	18.11	63.31	53.25	44.48	F1S9K3	F1S9K3_PIG	Uncharacterized protein		PIG	11	0.83946	0.981748	0.954993	0.912011	0.809096
328	17.62	18.13	54.78	33.73	32.06	F2Z5D2	F2Z5D2_PIG	Uncharacterized protein		PIG	10	0.879022	0.539511	0.469894	0.824138	0.440555
329	17.57	21.29	54.68	31.53	26.85	A6M928	A6M928_PIG	Eukaryotic translation initiation factor 4A isoform 1		PIG	13	2.80543	1.35519	0.586138	4.28548	3.66438
330	17.53	20.26	35.14	17.62	10.32	F1RYU9	F1RYU9_PIG	Uncharacterized protein		PIG	8	0.879022	1.04713	0.831764	1	0.831764
331	17.44	18.68	31.88	8.047	6.862	I3LMH4	I3LMH4_PIG	Uncharacterized protein		PIG	9	0.972747	0.691831	1.23595	1.03753	2.07014
332	17.41	18.65	60	52.13	43.61	I3LUP6	I3LUP6_PIG	Uncharacterized protein		PIG	16	0.751623	1.27057	1.48594	2.03236	2.37684
333	17.38	18.05	40.51	26.39	22.69	F1S3H3	F1S3H3_PIG	Uncharacterized protein		PIG	10	1.57036	1.04713	0.654636	0.608135	0.233346
334	17.35	19.52	61.89	52.44	32.66	D2XN65	D2XN65_PIG	Glycerol-3-phosphate dehydrogenase 1		PIG	9	1.19124	0.801678	0.60256	0.765597	0.0895365
335	17.35	17.76	44.76	25.4	18.35	F1RHJ9	F1RHJ9_PIG	Uncharacterized protein		PIG	9	0.870964	1.41906	1.80302	1.41906	0.452898
336	17.33	17.83	67.49	48.97	39.09	Q0Z8U2	RS3_PIG	40S ribosomal protein S3		PIG	9	0.912011	1.33045	2.208	2.70396	1.72187
337	17.31	20.09	58.64	28.88	19.91	F1RIP6	F1RIP6_PIG	Uncharacterized protein		PIG	8	1.1695	1.22462	1.18032	1.09648	0.990832
338	17.24	19	59.81	50.24	47.37	I3LRS5	I3LRS5_PIG	Uncharacterized protein (Fragment)		PIG	14	0.963829	0.648634	0.483059	0.666807	0.177011
339	17.17	17.64	35.69	21.05	18.82	F1SHL3	F1SHL3_PIG	Uncharacterized protein		PIG	10	1.31826	0.855067	0.570164	0.772681	0.519996
340	17.11	19.15	66.11	51.68	46.64	I3LVE1	I3LVE1_PIG	Uncharacterized protein		PIG	11	0.963829	0.666807	0.30761	0.267917	0.337287
341	17.09	17.91	75.61	54.15	46.34	Q52NJ2	RAB1A_PIG	Ras-related protein Rab-1A		PIG	9	0.963829	0.554626	0.654636	0.436516	0.353183
342	17	17.81	48.06	27.18	12.99	I3LUR1	I3LUR1_PIG	Uncharacterized protein		PIG	8	2.99226	3.16228	5.39511	3.31131	3.7325
343	16.89	20.38	58.88	39.85	30.96	B5APU3	B5APU3_PIG	Actin-related protein 2-like protein		PIG	9	0.831764	0.912011	0.847227	0.954993	0.787046
344	16.89	17.16	54.97	42.05	34.11	A9ED96	A9ED96_PIG	CArG-binding factor A		PIG	9	1.18032	1.88799	2.51189	3.13329	3.63078
345	16.76	17.26	56.8	28.94	24.19	F1S1A8	F1S1A8_PIG	Uncharacterized protein		PIG	8	0.912011	1.03753	0.990832	0.895365	0.870964
346	16.74	17.49	37.32	20.71	20	F1S1X3	F1S1X3_PIG	Uncharacterized protein		PIG	9	0.30479	0.744732	0.758578	1.23595	1.28233
348	16.68	19.2	40.79	16.25	9.269	F1RMA3	F1RMA3_PIG	Uncharacterized protein		PIG	7	3.0761	2.1677	6.0256	4.2462	4.52898
349	16.65	21.63	89.13	71.74	61.41	I3LPB5	I3LPB5_PIG	Creatine kinase B-type (Fragment)		PIG	17	0.946237	0.937562	0.383707	0.666807	0.192309
350	16.63	17.49	24.83	12.85	9.703	F1RHC7	F1RHC7_PIG	Uncharacterized protein		PIG	8	1.09648	1.59956	1.35519	2.24905	1.03753
351	16.49	18.7	45.89	33.42	26.53	F1SL07	F1SL07_PIG	Uncharacterized protein		PIG	9	0.83946	0.47863	0.597035	1.24738	1.33045
352	16.41	17.06	39.51	16.05	13.17	F1RPU0	F1RPU0_PIG	Uncharacterized protein		PIG	9	0.772681	0.597035	1.01859	0.474242	0.534564
353	16.36	17.02	45.54	25.1	11.13	I3L5D5	I3L5D5_PIG	Uncharacterized protein		PIG	6	0.383707	0.711214	0.613762	1.1272	0.83946
354	16.35	16.93	61	39	34.5	I3L9V2	I3L9V2_PIG	Uncharacterized protein		PIG	11	0.679204	0.672977	0.559758	0.293765	0.349945
355	16.31	18.75	57.91	35.69	23.23	F1S530	F1S530_PIG	60S ribosomal protein L5		PIG	10	0.981748	0.613762	1.22462	1.72187	2.14783
356	16.31	16.86	35.65	20.77	10.08	F1RY44	F1RY44_PIG	Uncharacterized protein (Fragment)		PIG	8	0.801678	0.679204	0.704693	0.42462	0.115878
357	16.27	17.3	67.8	57.63	57.63	Q4GWZ2	RSSA_PIG	40S ribosomal protein SA		PIG	17	3.16228	2.14783	4.2462	2.75423	4.74242
358	16.2	19.06	40.04	21.77	18.63	F1RUQ6	F1RUQ6_PIG	Uncharacterized protein		PIG	10	0.772681	0.717794	0.47863	1.03753	0.654636
359	16.18	16.36	75	57.69	44.71	F1RJ93	F1RJ93_PIG	Uncharacterized protein (Fragment)		PIG	15	0.954993	0.591562	0.711214	0.816582	0.57544
360	16.16	18.12	38.39	18.76	15.28	B1PZW5	B1PZW5_PIG	Angiotensin converting enzyme 2		PIG	10	0.465586	1.10662	0.625173	0.539511	0.169044
361	16.13	16.18	59.26	41.56	37.04	F1RHJ2	F1RHJ2_PIG	Uncharacterized protein		PIG	9	1.64437	1.40605	1.10662	1.7378	1.67494
362	16.1	18.71	60.91	33.22	30.29	I3LK71	I3LK71_PIG	Uncharacterized protein		PIG	12	0.409261	0.847227	0.691831	1.23595	1.70608
363	16.1	16.64	59.15	39.44	34.15	Q2YGT9	RL6_PIG	60S ribosomal protein L6		PIG	9	0.946237	1.51356	1.80302	1.70608	2.44343
364	16.06	16.14	53.69	33.5	29.56	B6CVD6	B6CVD6_PIG	Thioredoxin domain-containing 4		PIG	8	0.928966	1.05682	1.09648	1.02802	0.912011
365	16.05	16.37	48.82	35.35	29.29	F1SKL2	F1SKL2_PIG	Sulfurtransferase		PIG	9	0.963829	1.67494	2.18776	2.29087	1.6293
366	16.03	16.22	77.09	59.47	44.93	F1SK45	F1SK45_PIG	Adenylate kinase		PIG	9	0.981748	1.02802	1.05682	1.02802	0.928966
367	15.97	16.4	84.25	67.81	46.58	B6V8C7	B6V8C7_PIG	Ribosomal protein S16		PIG	8	1.00925	0.954993	1.47231	1.38038	1.57036
368	15.96	22.72	77.2	52	42.4	F1SGM3	F1SGM3_PIG	Proteasome activator complex subunit 2		PIG	15	0.963829	0.946237	0.972747	0.928966	0.963829
369	15.94	17.47	60.78	33.05	26.33	F1SIS9	F1SIS9_PIG	Uncharacterized protein		PIG	8	1.28233	1.51356	1.39316	3.0761	1.02802
370	15.94	16.92	40.57	18.34	13.52	F1S431	F1S431_PIG	Uncharacterized protein		PIG	9	0.937562	1.09648	1.27057	1.80302	1.04713
371	15.92	16.22	65.81	32.35	30.51	A9XFX6	A9XFX6_PIG	F-actin capping protein beta subunit		PIG	8	0.529663	1.07647	0.613762	0.737904	0.654636
372	15.89	16.46	50.77	24.87	22.82	I3LCI2	I3LCI2_PIG	Pyruvate dehydrogenase E1 component subunit alpha, somatic form, mitochondrial		PIG	9	0.887156	1.34276	1.13763	1.36773	2.18776
373	15.82	16.4	52.37	25.1	16.28	F1RU52	F1RU52_PIG	Uncharacterized protein		PIG	8	0.937562	0.946237	0.903649	0.912011	0.903649
374	15.79	18.64	36.44	12.3	9.549	F1RRW5	F1RRW5_PIG	Uncharacterized protein		PIG	9	0.666807	1.04713	0.413047	0.47863	0.042462
375	15.7	17	52.73	36.06	29.39	Q19QT8	Q19QT8_PIG	Quinone oxidoreductase		PIG	7	0.679204	1.02802	0.349945	0.313329	0.765597
376	15.68	17.96	40.47	20.63	15.72	F1RGD9	F1RGD9_PIG	Uncharacterized protein		PIG	9	2.26987	1.45881	2.46604	2.55859	2.42103
377	15.65	15.72	58.24	44.83	44.83	F1RUI1	F1RUI1_PIG	Uncharacterized protein		PIG	9	1.5417	1.64437	0.515229	0.831764	1.00925
378	15.64	22.18	57.3	21.59	16.19	I3LC25	I3LC25_PIG	Uncharacterized protein		PIG	11	1	1.08643	1.13763	1.14815	1.0666
379	15.64	17.81	75.14	67.4	53.59	C4MXZ1	C4MXZ1_PIG	ADP-ribosylation factor 1		PIG	11	1.27057	0.870964	0.416869	0.630957	0.654636
380	15.64	15.94	69.29	53.94	53.94	I3LQ51	I3LQ51_PIG	Proteasome subunit beta type		PIG	9	0.539511	0.92045	0.847227	1.31826	0.465586
381	15.61	16.3	77.46	54.93	47.89	Q2EN81	ATPO_PIG	ATP synthase subunit O, mitochondrial		PIG	12	0.92045	0.972747	0.937562	1.02802	0.895365
382	15.59	16.44	55.15	31.37	26.23	I3LNF5	I3LNF5_PIG	Uncharacterized protein (Fragment)		PIG	7	0.765597	1.31826	0.751623	1.07647	1.40605
383	15.51	15.52	46.73	38.69	38.69	F1S340	F1S340_PIG	Uncharacterized protein		PIG	9	0.613762	0.717794	0.390841	0.608135	0.207014
384	15.5	17.84	60.5	44.84	38.43	I3LM03	I3LM03_PIG	Uncharacterized protein		PIG	9	1.19124	1.20226	1.13763	1.20226	1.1272
385	15.47	16.41	54.52	41.22	36.7	F1SMC0	F1SMC0_PIG	Adenylyl cyclase-associated protein (Fragment)		PIG	11	0.870964	0.903649	0.879022	0.855067	0.77983
386	15.45	16.47	83.49	54.59	34.86	Q000H9	Q000H9_PIG	Glutathione S-transferase mu 2		PIG	9	2.58226	1.90546	1.75388	1.67494	0.534564
387	15.28	16.42	79.63	72.84	72.22	F1RQP0	F1RQP0_PIG	Uncharacterized protein		PIG	8	0.990832	0.77983	0.524808	0.895365	0.432514
388	15.23	18.53	29.93	13.17	10.04	H9BYW4	H9BYW4_PIG	ATP citrate lyase long isoform		PIG	7	0.83946	0.613762	2.26987	0.912011	0.648634
389	15.21	16.43	49.34	27.3	21.52	F1SDC7	F1SDC7_PIG	Uncharacterized protein		PIG	8	0.698232	0.401791	0.229087	0.283139	0.277971
390	15.21	15.42	38.44	19.15	16.91	F1SEY8	F1SEY8_PIG	Polymeric immunoglobulin receptor		PIG	9	0.369828	0.258226	2.44343	1.92309	3.53183
391	15.21	15.36	55.28	30.35	21.14	F1SRB9	F1SRB9_PIG	Uncharacterized protein		PIG	8	0.554626	0.744732	0.636796	1.28233	0.717794
392	15.19	22.6	71.24	32.72	24.01	F2Z5B4	F2Z5B4_PIG	Uncharacterized protein		PIG	11	0.505825	1.27057	1.80302	2.03236	3.7325
393	15.18	17.31	58.71	43.26	37.08	F1SIH5	F1SIH5_PIG	Uncharacterized protein		PIG	8	0.92045	1	0.946237	1.1272	1.13763
394	15.18	16.38	38.68	28.46	23.85	F1SG38	F1SG38_PIG	Thioredoxin reductase 1, cytoplasmic		PIG	8	0.625173	0.847227	0.474242	0.390841	0.214783
395	15.14	15.53	46.75	37.66	34.63	Q9G1G3	Q9G1G3_PIG	Cytochrome c oxidase subunit 2		PIG	8	1.33045	1.00925	1.22462	0.972747	0.564937
396	15.12	15.12	68.02	60.47	56.98	F2Z5V6	F2Z5V6_PIG	Uncharacterized protein		PIG	10	0.972747	1.36773	0.510505	0.862979	0.765597
397	15.1	15.58	60.52	43.23	18.44	P00371	OXDA_PIG	D-amino-acid oxidase		PIG	8	1.25892	0.816582	0.724436	0.809096	0.267917
398	15	15.3	80.92	55.34	44.66	F1RJM2	F1RJM2_PIG	Uncharacterized protein (Fragment)		PIG	9	0.912011	0.685488	1.5417	1.80302	1.5417
399	14.97	15.98	60.51	28.74	26.64	I3LP02	I3LP02_PIG	Uncharacterized protein		PIG	11	1.1695	1.83654	1.41906	1.6293	1.58489
400	14.96	16.28	53.12	14.95	12.15	F1SEV8	F1SEV8_PIG	Uncharacterized protein		PIG	8	1	0.765597	2.03236	2.37684	1.70608
401	14.94	15.59	80.88	60.29	52.21	F2Z5K9	F2Z5K9_PIG	Histone H3		PIG	10	1.43219	1.49969	0.187068	1.02802	0.157036
402	14.93	15.12	81.37	40.68	28.14	F2Z5L7	F2Z5L7_PIG	Proteasome subunit alpha type		PIG	8	1.05682	0.946237	0.990832	1.11686	1.10662
403	14.89	15.42	41.95	19.25	15.23	P09571	TRFE_PIG	Serotransferrin		PIG	9	0.440555	0.824138	1.11686	1.64437	1.40605
404	14.84	15.37	46.24	17.49	14.51	Q95JG9	Q95JG9_PIG	Carnitine palmitoyltransferase I		PIG	10	2.91072	2.37684	1.72187	1.55597	2.42103
405	14.83	16.11	48.03	32.87	25.56	F1SN27	F1SN27_PIG	Sorbitol dehydrogenase		PIG	8	0.937562	0.359749	0.409261	0.47863	0.253513
406	14.81	15.66	31.79	11.72	8.526	I3LIM4	I3LIM4_PIG	Uncharacterized protein (Fragment)		PIG	7	0.990832	1.52757	1.41906	1.52757	1.80302
407	14.81	15.1	60	55.24	42.86	F1SPH1	F1SPH1_PIG	Uncharacterized protein		PIG	7	1.87068	0.666807	2.31206	2.60615	3.7325
408	14.79	30.25	70.05	63.19	50.27	Q860U5	Q860U5_PIG	MHC class I antigen		PIG	14	0.267917	0.313329	0.444631	0.192309	0.265461
409	14.79	15.67	49.67	40.13	35.2	F1S2H8	F1S2H8_PIG	Uncharacterized protein		PIG	7	1.13763	1.02802	0.42462	0.285759	0.167494
410	14.78	15.14	67.7	51.33	37.17	F1SRV4	F1SRV4_PIG	Uncharacterized protein		PIG	9	1.33045	1	0.539511	0.474242	0.515229
411	14.76	15.02	48.25	30.7	14.91	D3K5K2	D3K5K2_PIG	FK506 binding protein 4		PIG	6	1.69044	2.0893	2.31206	2.88403	2.44343
412	14.74	15.22	64.61	47.74	44.44	I3LKS6	I3LKS6_PIG	Dihydropteridine reductase		PIG	7	1.7378	0.515229	0.580764	1.01859	0.731139
413	14.71	15.85	56.86	35.91	29.68	C1PIG4	C1PIG4_PIG	cAMP-dependent protein kinase regulatory subunit type II alpha		PIG	9	0.772681	1.00925	1.7378	2.18776	1.34276
414	14.65	16.23	56.94	32.22	26.11	F1SGH5	F1SGH5_PIG	Uncharacterized protein		PIG	9	1.05682	0.772681	0.751623	0.549541	1.24738
415	14.52	15.21	73.47	59.69	48.98	F1RIS2	F1RIS2_PIG	Uncharacterized protein		PIG	7	1.67494	3.49945	2.99226	5.39511	2.37684
416	14.38	14.92	49.42	35.55	30.35	O19069	SUCA_PIG	Succinyl-CoA ligase [ADP/GDP-forming] subunit alpha, mitochondrial		PIG	8	1.33045	1.15878	0.887156	0.704693	0.515229
417	14.36	14.6	80	69.57	65.22	F1SSB4	F1SSB4_PIG	Uncharacterized protein		PIG	13	0.794328	0.870964	0.549541	0.440555	0.369828
418	14.28	16.53	65.67	47.76	35.32	I3LUC8	I3LUC8_PIG	Uncharacterized protein		PIG	9	1.2942	1.51356	2.33346	3.16228	2.42103
419	14.28	15.56	34.32	13.04	9.268	F1SID1	F1SID1_PIG	Uncharacterized protein		PIG	7	0.691831	0.981748	1.47231	1.22462	1.01859
420	14.28	14.31	91.3	76.52	69.57	F1RYZ0	F1RYZ0_PIG	Uncharacterized protein		PIG	11	1.7378	1.95885	3.43558	3.56451	3.37287
421	14.26	14.51	65.31	39.59	35.1	I3LHC8	I3LHC8_PIG	Uncharacterized protein		PIG	12	2.55859	0.946237	1.09648	0.654636	0.630957
422	14.25	14.63	46.29	24.38	20.76	F2Z5I2	F2Z5I2_PIG	Uncharacterized protein		PIG	7	0.416869	1	0.954993	1.97697	1.11686
423	14.24	16.52	37.66	9.494	8.149	A5A8V9	A5A8V9_PIG	Valyl-tRNA synthetase 2		PIG	7	1.10662	1.05682	1.1272	0.77983	1.11686
424	14.24	15.55	79.79	67.36	52.33	I3LVS7	I3LVS7_PIG	Uncharacterized protein		PIG	9	1.10662	1.11686	0.343558	0.824138	0.124738
425	14.21	15.07	41.68	11.1	8.385	I3LFN8	I3LFN8_PIG	Uncharacterized protein		PIG	7	0.963829	0.981748	1.0666	1.00925	0.981748
426	14.2	15.37	45.26	18.96	15.38	F1SPP8	F1SPP8_PIG	Uncharacterized protein (Fragment)		PIG	6	0.448745	0.847227	2.85759	1.95885	2.46604
427	14.15	14.28	70.41	46.07	38.2	F1SLF0	F1SLF0_PIG	Uncharacterized protein		PIG	7	0.831764	1.02802	0.369828	0.448745	0.235505
428	14.14	14.4	41.01	26.1	26.1	P10775	RINI_PIG	Ribonuclease inhibitor		PIG	8	1.18032	1.5417	1.99526	1.36773	0.559758
429	14.12	14.28	78.21	36.86	26.92	F1RPW8	F1RPW8_PIG	Uncharacterized protein		PIG	8	0.794328	0.272898	0.325087	0.340408	0.265461
430	14.09	14.47	32.35	18.85	14.6	D0G7F1	D0G7F1_PIG	Sterol carrier protein 2		PIG	9	1.27057	0.928966	0.870964	0.879022	0.758578
431	14.08	16.62	30.67	13.58	10.16	F1SCV9	F1SCV9_PIG	Uncharacterized protein		PIG	7	1.6293	0.529663	1	0.444631	0.529663
432	14.06	16.27	65.28	46.63	25.91	I3LEX0	I3LEX0_PIG	40S ribosomal protein S9 (Fragment)		PIG	8	1.45881	1.1695	1.64437	1.47231	2.22844
433	14.05	14.08	57.69	48.72	38.03	I3LAB6	I3LAB6_PIG	Proteasome subunit alpha type		PIG	7	1.07647	0.92045	0.981748	1.04713	0.887156
434	14.01	15.86	33.72	14.12	7.235	I3LI05	I3LI05_PIG	Uncharacterized protein		PIG	7	0.765597	0.586138	0.870964	1.15878	1.19124
435	14	14.45	55.25	52.97	47.03	F1RJ50	F1RJ50_PIG	Serum amyloid P-component		PIG	10	0.231207	0.301995	0.436516	0.625173	2.26987
436	13.98	13.98	72.52	59.54	59.54	I3LBA9	I3LBA9_PIG	Galectin-2		PIG	12	1.00925	0.963829	0.895365	1.33045	1.30617
437	13.95	14.19	70.51	21.28	17.44	F1RQ90	F1RQ90_PIG	Uncharacterized protein		PIG	8	0.711214	0.862979	0.428549	0.704693	1.61436
438	13.93	14.18	34.74	22.11	18.95	Q684M6	Q684M6_PIG	CDC37 cell division cycle 37 protein		PIG	7	1.35519	0.608135	2.35505	2.44343	1.6293
439	13.88	17.54	29.48	10.32	5.708	F1RP55	F1RP55_PIG	Uncharacterized protein		PIG	6	2.03236	1.01859	2.35505	1.01859	0.855067
440	13.84	13.84	83.64	46.06	41.82	F1RZ28	F1RZ28_PIG	Uncharacterized protein		PIG	9	1.19124	1.77011	1.43219	1.58489	2.01372
441	13.83	15.71	53.11	42.24	35.71	A5A761	SFXN1_PIG	Sideroflexin-1		PIG	8	0.981748	0.946237	1.00925	0.928966	0.981748
442	13.8	14.06	92.76	55.26	55.26	F1SJ34	F1SJ34_PIG	Uncharacterized protein		PIG	12	1.0666	0.685488	0.937562	1.11686	0.539511
443	13.78	13.87	56.32	51.26	39.71	F1S325	F1S325_PIG	Uncharacterized protein		PIG	7	0.648634	1.18032	0.331131	0.496592	0.328095
444	13.75	15.61	45.91	21.01	15.56	F1S5Z3	F1S5Z3_PIG	Uncharacterized protein		PIG	7	1.10662	1.20226	1.19124	1.36773	1.15878
445	13.72	15.22	61.13	37.69	25.22	F1RYY6	F1RYY6_PIG	Transaldolase (Fragment)		PIG	8	0.879022	0.954993	1.20226	1.47231	1.25892
446	13.65	18.24	37.53	14.27	10.9	F1SMZ9	F1SMZ9_PIG	Uncharacterized protein (Fragment)		PIG	10	1.03753	1.25892	1.64437	1.90546	2.35505
447	13.64	15.7	46.05	44.19	44.19	F2Z5N8	F2Z5N8_PIG	Ras-related protein Rab-14		PIG	8	1.20226	1.07647	1	1.1272	1.0666
448	13.59	14.56	48.21	25	25	I3LAC0	I3LAC0_PIG	Uncharacterized protein		PIG	8	0.515229	0.879022	1.04713	1.22462	1.61436
449	13.58	15.77	45.32	19.42	15.98	F1RQ21	F1RQ21_PIG	Uncharacterized protein		PIG	8	1.69044	1.45881	1.58489	1.34276	0.405508
450	13.57	15.04	32.4	22.89	17.71	F1RZT0	F1RZT0_PIG	Uncharacterized protein		PIG	7	0.744732	0.432514	0.744732	0.619441	0.30761
451	13.57	14.1	42.62	14.75	12.3	P19205	ACPH_PIG	Acylamino-acid-releasing enzyme		PIG	7	1.10662	2.05116	3.34195	1.72187	1.13763
452	13.56	16.35	88.82	55.26	46.05	P62272	RS18_PIG	40S ribosomal protein S18		PIG	10	2.0893	5.70164	4.92039	3.19154	7.31139
453	13.51	15.36	62.5	45.45	43.18	F1SIF2	F1SIF2_PIG	Uncharacterized protein		PIG	9	0.879022	0.895365	1.0666	0.912011	0.870964
454	13.48	13.63	44.29	31.43	25.71	I3LDC1	I3LDC1_PIG	Succinate dehydrogenase [ubiquinone] iron-sulfur subunit, mitochondrial		PIG	7	1.05682	1.27057	0.937562	0.666807	0.772681
455	13.48	13.53	89.3	77.01	52.41	F1RKG8	F1RKG8_PIG	Uncharacterized protein		PIG	8	0.549541	0.83946	1.27057	1.88799	1.43219
456	13.45	19.45	53.5	23.25	16.41	F1RK45	F1RK45_PIG	Uncharacterized protein		PIG	10	1.08643	0.794328	1.0666	1.13763	1.39316
457	13.42	14.3	46.45	32.24	27.05	F1RKU0	F1RKU0_PIG	Isocitrate dehydrogenase [NAD] subunit alpha, mitochondrial		NAD	7	3.01995	2.80543	3.83707	1.61436	2.03236
458	13.41	14.15	35.28	18.56	13.34	F1SJR7	F1SJR7_PIG	Uncharacterized protein		PIG	7	1.18032	1.22462	1.61436	2.48886	1.1695
459	13.39	13.68	66.01	62.09	58.82	D9D839	D9D839_PIG	Superoxide dismutase [Cu-Zn]		Cu-Zn	8	1.04713	0.981748	1.02802	1.00925	0.981748
460	13.39	13.56	67.48	46.75	37.8	F1SRS2	F1SRS2_PIG	Uncharacterized protein		PIG	22	1.10662	0.383707	1	1.18032	0.405508
461	13.35	13.86	76.12	46.37	37.72	F1SUE3	F1SUE3_PIG	Uncharacterized protein		PIG	7	1.1272	0.855067	0.724436	0.816582	1.07647
462	13.35	13.8	79.35	60.33	37.5	I3LJ87	I3LJ87_PIG	Uncharacterized protein		PIG	6	0.990832	1.1272	1.0666	1.14815	0.963829
463	13.31	13.73	57.46	29.03	16.1	P79401	CP3AT_PIG	Cytochrome P450 3A29		PIG	6	0.816582	0.855067	0.519996	0.212814	0.246604
464	13.31	13.58	38.94	28.61	22.12	F1SGJ4	F1SGJ4_PIG	Uncharacterized protein		PIG	6	1.01859	0.691831	0.559758	0.580764	0.288403
465	13.28	13.94	43.18	33.5	21.59	F1SNY2	F1SNY2_PIG	60S ribosomal protein L3		PIG	8	1.23595	1.5417	1.43219	1.34276	1.49969
466	13.26	24.53	57.38	24.05	20.82	B6EUP1	B6EUP1_PIG	Mx2 protein		PIG	12	1.61436	1.80302	1.77011	0.855067	1.75388
467	13.24	14.65	42.86	34.69	32.65	Q9MZ15	VDAC2_PIG	Voltage-dependent anion-selective channel protein 2		PIG	10	0.559758	0.83946	0.928966	1	0.744732
468	13.21	13.74	36.79	23.04	20.72	F1SR76	F1SR76_PIG	Uncharacterized protein		PIG	10	3.28095	2.12814	0.831764	1.23595	0.49204
469	13.1	13.64	47.58	31.72	29.07	F1SNF6	F1SNF6_PIG	Uncharacterized protein		PIG	7	1.92309	1.39316	1.70608	1.6293	1.70608
470	13.09	16.43	39.92	11.41	8.047	F1RJK5	F1RJK5_PIG	Uncharacterized protein (Fragment)		PIG	7	0.619441	0.534564	1.25892	1.72187	1.43219
471	13.01	13.3	67.48	50.7	42.31	A0PFK5	A0PFK5_PIG	F-actin capping protein alpha 1 subunit		PIG	12	0.586138	1.57036	0.60256	0.879022	0.591562
472	12.98	13.42	51.61	30.65	23.23	F1S253	F1S253_PIG	Uncharacterized protein		PIG	7	0.862979	0.816582	0.195884	0.510505	0.390841
473	12.97	13.53	55.84	31.17	23.38	I3LDY5	I3LDY5_PIG	Uncharacterized protein		PIG	6	0.625173	1.61436	1.36773	0.487529	0.291072
474	12.83	13.55	31.99	21.4	20.55	F1ST01	F1ST01_PIG	Uncharacterized protein		PIG	7	0.831764	0.824138	0.903649	0.903649	0.816582
475	12.79	13.71	39.09	21.21	16.01	I3LVD6	I3LVD6_PIG	Uncharacterized protein		PIG	6	0.731139	0.642688	1.11686	0.549541	0.691831
476	12.79	12.95	57.21	35.1	35.1	F2Z5F5	F2Z5F5_PIG	40S ribosomal protein S8 (Fragment)		PIG	8	0.972747	0.963829	1.04713	1.01859	1.00925
477	12.78	13.85	56.11	16.79	14.69	F1SHH7	F1SHH7_PIG	Uncharacterized protein		PIG	7	1.1272	1.08643	1.0666	1.14815	1.18032
478	12.72	17.73	34.15	14	7.503	I3LM93	I3LM93_PIG	Uncharacterized protein (Fragment)		PIG	8	1.97697	1.58489	5.15229	4.74242	5.39511
479	12.72	13.12	55.27	48.88	32.91	F1SU52	F1SU52_PIG	Uncharacterized protein		PIG	7	0.963829	1.38038	0.613762	0.49204	0.11272
480	12.67	13.59	45.49	27.05	25.2	F1SEV7	F1SEV7_PIG	Uncharacterized protein		PIG	8	0.758578	1.07647	0.440555	0.912011	0.60256
481	12.64	13	36.57	23.27	15.24	C8C420	C8C420_PIG	Solute carrier family 25 member 3		PIG	7	1.15878	0.990832	0.895365	0.862979	0.444631
482	12.59	13.91	62.18	57.05	33.97	F2Z5U0	F2Z5U0_PIG	Uncharacterized protein		PIG	6	2.01372	1.83654	1.43219	1.38038	2.88403
483	12.57	13.32	35.86	29.29	22.73	F1SDX9	F1SDX9_PIG	Peroxiredoxin-2		PIG	7	0.946237	1.00925	0.928966	0.946237	0.903649
484	12.57	12.97	32.51	17.13	8.708	F1SCS1	F1SCS1_PIG	Uncharacterized protein		PIG	7	0.870964	0.816582	0.625173	0.77983	0.724436
485	12.55	14.07	69.28	49.02	33.33	F6Q5P0	F6Q5P0_PIG	40S ribosomal protein S13		PIG	8	0.903649	0.981748	1.21339	1.47231	1.70608
486	12.53	12.98	50.81	34.55	28.86	F2Z5N0	F2Z5N0_PIG	Proteasome subunit alpha type		PIG	6	0.946237	0.954993	0.946237	0.895365	0.946237
487	12.5	14.08	49.02	35.29	32.16	I3L8N1	I3L8N1_PIG	Uncharacterized protein (Fragment)		PIG	8	0.963829	1	1.14815	1.00925	0.954993
488	12.5	14.01	31.39	18.12	12.14	F1SP93	F1SP93_PIG	V-type ATP synthase alpha chain		PIG	6	2.58226	3.37287	1.85353	1.02802	1.11686
489	12.49	12.58	67.26	55.36	48.81	F1S6Q7	F1S6Q7_PIG	ATP synthase subunit delta, mitochondrial		PIG	8	1.10662	0.855067	1.15878	1.09648	1.03753
490	12.47	16.31	29.4	7.764	6.105	F1RZA4	F1RZA4_PIG	Uncharacterized protein		PIG	7	1.02802	1.09648	1.08643	1.20226	1.04713
491	12.45	12.74	45.62	24.47	22.36	F1SGP8	F1SGP8_PIG	Uncharacterized protein		PIG	6	0.37325	1.08643	1.64437	2.65461	3.66438
492	12.41	15.57	55.42	33.74	24.88	P62197	PRS8_PIG	26S protease regulatory subunit 8		PIG	8	1.13763	0.946237	1.14815	1	1.09648
493	12.4	14.15	39.6	15.77	12.42	I3LB64	I3LB64_PIG	Uncharacterized protein		PIG	7	2.53513	2.33346	1.78649	2.53513	3.94457
494	12.39	13.5	38.85	18.58	13.68	B3VMR0	B3VMR0_PIG	5-aminoimidazole-4-carboxamide ribonucleotide formyltransferase/IMP cyclohydrolase		PIG	6	1.2942	4.69894	4.16869	4.01791	5.19996
495	12.36	14.1	53.33	47.41	45.19	F1RHN3	F1RHN3_PIG	Catechol O-methyltransferase		PIG	10	1.22462	0.862979	0.420727	0.296483	0.122462
496	12.32	15.23	32.77	17.04	14.17	E7CR03	E7CR03_PIG	Signal transducer and activator of transcription 3 isoform 2		PIG	8	0.824138	0.887156	0.990832	0.946237	0.903649
497	12.32	13.61	45.87	34.98	23.1	F1SIE0	F1SIE0_PIG	Uncharacterized protein		PIG	5	1.28233	1.02802	0.801678	0.440555	0.49204
498	12.3	12.8	52.16	35.99	25.74	F1RPW9	F1RPW9_PIG	Elongation factor 1-gamma		PIG	9	0.275423	0.787046	1.70608	1.44544	1.69044
499	12.26	12.9	61.22	35.97	17.09	F1S4E0	F1S4E0_PIG	Uncharacterized protein		PIG	5	1.18032	0.903649	0.529663	0.444631	0.483059
500	12.21	18.77	25.86	16.59	10.24	F1S4D0	F1S4D0_PIG	Uncharacterized protein		PIG	8	0.630957	0.529663	0.185353	0.133045	0.0685488
501	12.16	13.99	28.87	14.51	12.82	P23687	PPCE_PIG	Prolyl endopeptidase		PIG	8	0.772681	0.946237	0.847227	0.787046	0.887156
502	12.13	23.93	72.76	61.79	44.72	F2Z4Y1	F2Z4Y1_PIG	Uncharacterized protein		PIG	14	1.09648	1.09648	1.01859	1.01859	0.954993
503	12.1	16.39	50.67	39.89	31.81	F1RHC5	F1RHC5_PIG	Histone H2A		PIG	11	0.711214	2.48886	0.809096	1.69044	2.77971
504	12.1	12.11	56.59	50.39	38.76	Q5S3G4	COX5B_PIG	Cytochrome c oxidase subunit 5B, mitochondrial		PIG	8	1.11686	0.625173	0.534564	0.717794	0.895365
505	12	13.59	65.03	36.5	27.3	Q66LN4	Q66LN4_PIG	Enoyl-Coenzyme A hydratase/3-hydroxyacyl Coenzyme A (Fragment)		PIG	8	1.01859	0.912011	0.366438	0.369828	0.483059
506	11.99	14.09	27.48	12.31	8.894	F1RWJ5	F1RWJ5_PIG	Uncharacterized protein		PIG	6	2.53513	4.16869	6.91831	5.15229	5.59758
507	11.99	13.4	35.96	18.86	15.13	F1RQ42	F1RQ42_PIG	Uncharacterized protein		PIG	6	1.20226	1.24738	0.483059	1	0.461318
508	11.99	12.17	60.42	41.67	41.67	F1SEI7	F1SEI7_PIG	Uncharacterized protein (Fragment)		PIG	11	0.758578	1.61436	4.20727	5.05825	5.97035
509	11.97	12.6	21.3	5.74	5.74	F1RKK2	F1RKK2_PIG	Uncharacterized protein		PIG	6	1.31826	4.61318	8.31764	7.24436	8.01678
510	11.97	12.21	53.01	50.6	46.39	I3LU39	I3LU39_PIG	Uncharacterized protein (Fragment)		PIG	7	1	1.08643	0.912011	0.711214	0.231207
511	11.96	12.32	73.74	48.48	40.4	Q52NJ3	SAR1A_PIG	GTP-binding protein SAR1a		PIG	7	0.794328	0.744732	0.233346	0.244343	0.679204
512	11.93	12.83	40.92	28.82	27.38	I3LS60	I3LS60_PIG	ATP-dependent (S)-NAD(P)H-hydrate dehydratase		PIG	7	0.465586	2.63027	1.27057	0.42462	0.42462
513	11.89	12.06	48.97	34.02	29.38	I3L5B2	I3L5B2_PIG	Uncharacterized protein		PIG	6	1.58489	1.72187	1.55597	1.58489	2.18776
514	11.87	12.36	62.01	27.92	14.94	F1RK74	F1RK74_PIG	Uncharacterized protein		PIG	5	0.343558	0.685488	0.496592	0.469894	0.654636
515	11.84	14.48	80.6	45.26	37.07	I3LLI8	I3LLI8_PIG	Uncharacterized protein (Fragment)		PIG	9	0.963829	0.981748	0.990832	1.00925	0.963829
516	11.84	12.24	53.76	20.89	16.2	F1SJJ5	F1SJJ5_PIG	60S ribosomal protein L4		PIG	5	0.660694	0.903649	0.30761	0.409261	2.1677
517	11.82	13.12	45.81	29.34	25.75	F1SDJ8	F1SDJ8_PIG	Uncharacterized protein		PIG	6	0.405508	1.05682	0.895365	0.879022	1.40605
518	11.82	12	38.54	25.61	23.17	Q4U1U4	Q4U1U4_PIG	Cathepsin D		PIG	8	0.92045	0.824138	0.895365	0.801678	0.895365
519	11.78	11.8	78.95	65.13	52.63	F1SPG0	F1SPG0_PIG	Uncharacterized protein (Fragment)		PIG	6	0.954993	0.809096	0.816582	0.887156	0.801678
520	11.74	12.05	35.13	22.63	18.1	F1RQB6	F1RQB6_PIG	Uncharacterized protein (Fragment)		PIG	6	1.13763	2.63027	1.97697	2.91072	2.12814
521	11.7	11.94	54.97	37.58	29.81	Q3Y5G5	Q3Y5G5_PIG	Peroxisomal enoyl coenzyme A hydratase 1		PIG	7	0.349945	0.685488	0.343558	0.316228	0.313329
522	11.69	11.94	54.44	42.6	33.73	I3LER5	I3LER5_PIG	Cytochrome c oxidase subunit 4 isoform 1, mitochondrial		PIG	8	0.809096	1.20226	0.636796	0.515229	0.586138
523	11.63	11.7	64.29	55.71	49.29	P62831	RL23_PIG	60S ribosomal protein L23		PIG	7	0.862979	0.660694	0.963829	1.10662	0.474242
524	11.63	11.63	42.24	33.23	20.5	O46560	PDXK_PIG	Pyridoxal kinase		PIG	6	1.87068	1.43219	1.01859	1.30617	0.903649
525	11.61	12.13	25.65	10.59	8.966	F1SM86	F1SM86_PIG	Uncharacterized protein		PIG	5	0.824138	0.937562	0.474242	0.630957	0.401791
526	11.56	13.47	48.13	36.51	32.37	F2Z5K2	F2Z5K2_PIG	Proteasome subunit alpha type		PIG	8	0.990832	1.07647	1.69044	1.59956	0.724436
527	11.56	12.76	58.15	52.72	41.3	I3L5L1	I3L5L1_PIG	Uncharacterized protein		PIG	7	0.648634	0.672977	0.751623	0.787046	0.409261
528	11.52	11.65	36.97	16.45	9.615	I3LEY2	I3LEY2_PIG	Annexin		PIG	5	1.0666	0.758578	1.61436	1.77011	1.51356
529	11.5	13.5	28.88	13.24	11.85	I3LLW7	I3LLW7_PIG	Uncharacterized protein (Fragment)		PIG	7	0.457088	0.591562	1.67494	0.862979	0.831764
530	11.49	11.56	69.7	58.33	34.09	A8W348	A8W348_PIG	Fatty acid binding protein 2		PIG	9	0.963829	0.816582	0.369828	0.432514	0.0772681
531	11.46	12.14	39.42	26.14	17.43	F1SAP4	F1SAP4_PIG	Uncharacterized protein		PIG	6	0.895365	0.824138	0.903649	0.879022	0.847227
532	11.41	12.48	43.75	21.77	13.79	F1RVN1	F1RVN1_PIG	Uncharacterized protein		PIG	6	1.09648	1.30617	0.912011	1.24738	1.13763
533	11.39	11.49	83.06	53.23	53.23	I3LTR9	I3LTR9_PIG	Uncharacterized protein		PIG	7	0.809096	0.630957	0.457088	0.619441	0.159956
534	11.36	11.87	62.21	32.9	27.69	F1RFX9	F1RFX9_PIG	Uncharacterized protein		PIG	6	1.1272	1.07647	0.539511	0.591562	0.172187
535	11.33	11.5	55.16	30.38	19.47	F1RX83	F1RX83_PIG	Uncharacterized protein		PIG	5	0.946237	0.831764	0.870964	0.887156	0.855067
536	11.31	11.67	43.32	18.27	15.4	F1S4H0	F1S4H0_PIG	Uncharacterized protein		PIG	7	2.99226	2.72898	2.53513	1.27057	1.57036
537	11.3	16.84	35.15	9.098	5.21	F1SNT8	F1SNT8_PIG	Uncharacterized protein		PIG	6	0.990832	0.92045	0.954993	1.02802	0.990832
538	11.24	11.45	54.79	33	24.09	P05027	AT1B1_PIG	Sodium/potassium-transporting ATPase subunit beta-1		PIG	5	0.636796	0.570164	0.20893	0.394457	0.37325
539	11.23	13.66	56.99	38.97	30.15	P83686	NB5R3_PIG	NADH-cytochrome b5 reductase 3 (Fragment)		PIG	5	0.928966	0.946237	0.92045	0.903649	0.937562
540	11.17	12.14	78.47	37.59	27.74	F1RNZ1	F1RNZ1_PIG	Uncharacterized protein		PIG	5	0.972747	1.13763	0.60256	0.794328	0.591562
541	11.14	11.6	44.83	23.2	20.66	I3L9F5	I3L9F5_PIG	Uncharacterized protein (Fragment)		PIG	6	0.744732	1.21339	1.95885	0.816582	1.77011
542	11.12	11.56	35.08	22.1	12.76	F1SQ00	F1SQ00_PIG	Uncharacterized protein		PIG	5	2.48886	1.36773	0.642688	1.58489	1.14815
543	11.11	12.92	36.62	7.698	4.111	F1S9D1	F1S9D1_PIG	Uncharacterized protein (Fragment)		PIG	5	0.824138	1.0666	1.1695	1.00925	1.09648
544	11.08	11.72	35.85	18.61	15.28	H9BYW2	H9BYW2_PIG	Acyl-coenzyme A oxidase		PIG	7	0.855067	0.246604	0.21677	0.436516	0.155597
545	11.02	12.01	53.51	30.54	20	F1RTY6	F1RTY6_PIG	Uncharacterized protein		PIG	6	0.731139	1.38038	1.36773	1.95885	2.33346
546	11.02	11.7	62.11	36.33	20.7	F1SBN7	F1SBN7_PIG	Uncharacterized protein		PIG	7	1.01859	0.946237	0.990832	1.03753	1.0666
547	11.01	13.86	38.7	14.97	9.322	F1S9S9	F1S9S9_PIG	Uncharacterized protein		PIG	6	0.586138	1.75388	2.53513	1.58489	1.23595
548	11	11.26	99.02	80.39	59.8	Q6WSP6	Q6WSP6_PIG	Heat shock 10kD protein		PIG	9	0.648634	0.744732	1.07647	1.47231	1.8197
549	10.97	11.2	66.8	42.62	29.1	F1SFF4	F1SFF4_PIG	Uncharacterized protein		PIG	5	1.97697	2.48886	1.61436	2.88403	2.37684
550	10.93	31.49	81.59	62.36	47.8	B1A9P1	B1A9P1_PIG	MHC class I antigen		PIG	15	1.67494	2.0893	1.35519	0.337287	1.05682
551	10.86	11.07	43.85	23.46	20.39	F1SFJ8	F1SFJ8_PIG	Uncharacterized protein		PIG	6	1.8197	1.99526	2.208	1.95885	2.07014
552	10.83	12.92	60.4	47.2	25.6	A8YQT9	A8YQT9_PIG	Ribosomal protein L7		PIG	7	1.28233	0.737904	1.27057	1.24738	1.64437
553	10.78	11.63	42.26	28.87	16.07	I3LCJ3	I3LCJ3_PIG	Uncharacterized protein (Fragment)		PIG	7	1.25892	0.47863	0.704693	0.505825	0.390841
554	10.76	11.23	39.22	22.34	16.88	F1RYA4	F1RYA4_PIG	Uncharacterized protein		PIG	5	1.90546	0.452898	0.981748	1.1695	1.35519
555	10.76	10.81	51.12	42.13	35.96	B5APU8	B5APU8_PIG	Actin related protein 2/3 complex subunit 3		PIG	7	1.34276	1.70608	1.39316	1.20226	1.02802
556	10.74	29.87	59.06	42.08	40.38	F1SM21	F1SM21_PIG	Uncharacterized protein		PIG	22	0.765597	0.524808	0.597035	0.192309	0.130617
557	10.73	16.99	22.05	7.038	3.93	F1RIW4	F1RIW4_PIG	Uncharacterized protein		PIG	7	1.10662	1.22462	0.912011	0.824138	1.04713
558	10.71	11.56	39.88	19.63	13.6	Q95N04	Q95N04_PIG	Dihydrolipoamide acetyltransferase		PIG	5	1.08643	1.15878	1.35519	1.39316	1.18032
559	10.67	13.09	33.33	14.55	10.19	F1SSL3	F1SSL3_PIG	Amine oxidase (Fragment)		PIG	6	0.816582	1.43219	0.83946	0.544503	0.524808
560	10.67	11.58	38.34	24.66	17.49	F1SID4	F1SID4_PIG	Uncharacterized protein (Fragment)		PIG	6	1.14815	1.07647	1.1695	1	1.11686
561	10.66	11.95	77.97	26.67	13.33	Q06AA0	Q06AA0_PIG	SFRS6		PIG	7	1.92309	1.41906	1.83654	1.95885	3.13329
562	10.65	11.19	36.4	23.75	20.69	F1S418	F1S418_PIG	Uncharacterized protein		PIG	6	1	0.937562	0.990832	1.1695	1.15878
563	10.62	12.02	32.46	19.64	13.63	Q95266	KCC2D_PIG	Calcium/calmodulin-dependent protein kinase type II subunit delta		PIG	5	1.58489	1.01859	1.83654	1.55597	2.58226
564	10.62	11.14	42.37	27.46	21.36	I3LVK2	I3LVK2_PIG	Uncharacterized protein (Fragment)		PIG	6	0.946237	1.01859	0.954993	0.765597	0.717794
565	10.57	10.63	38.59	20.61	13.33	I3LI68	I3LI68_PIG	Uncharacterized protein		PIG	4	1.01859	0.963829	0.824138	0.946237	0.619441
566	10.55	11.08	38.73	22.86	22.86	F2Z5J8	F2Z5J8_PIG	Eukaryotic translation initiation factor 2 subunit 1		PIG	6	1.30617	1.11686	1.64437	1.48594	1.39316
567	10.54	12.36	57.58	13.96	9.574	F1RRS3	F1RRS3_PIG	Uncharacterized protein (Fragment)		PIG	6	0.831764	0.801678	0.862979	0.928966	0.887156
568	10.53	10.98	45.45	19.9	17.94	P37111	ACY1_PIG	Aminoacylase-1		PIG	6	1.13763	0.744732	0.912011	0.483059	0.224906
569	10.5	10.97	41.27	21.52	16.71	I3LHC7	I3LHC7_PIG	Uncharacterized protein		PIG	5	1.47231	0.363078	0.510505	1.30617	0.685488
570	10.47	10.72	61.78	48.89	43.56	F1SHD6	F1SHD6_PIG	Uncharacterized protein		PIG	7	1.33045	1.21339	1.87068	2.208	1.90546
571	10.45	20.94	31.21	5.581	2.664	F1S300	F1S300_PIG	Uncharacterized protein		PIG	7	2.0893	1.59956	2.12814	1.69044	1.97697
572	10.43	12.11	47.9	19.16	13.97	F1S0D9	F1S0D9_PIG	Uncharacterized protein		PIG	5	0.912011	1.64437	1.09648	1.94089	1.75388
573	10.43	11.94	44.49	18.72	12.78	F1SA66	F1SA66_PIG	Uncharacterized protein		PIG	5	0.981748	1.09648	1.09648	1.03753	0.954993
574	10.41	11.11	50	26.87	12.69	F1S1V1	F1S1V1_PIG	Uncharacterized protein		PIG	4	0.824138	1.35519	1.2942	1.55597	2.208
575	10.4	13.01	46.3	27.67	18.63	Q06AU0	Q06AU0_PIG	RBM4		PIG	6	1.52757	2.65461	4.32514	3.63078	3.46737
576	10.4	11.49	40.15	12.75	9.848	F1RY04	F1RY04_PIG	Uncharacterized protein		PIG	5	1.01859	0.972747	0.912011	1.02802	0.887156
577	10.39	14.8	67.86	47.96	36.22	Q29561	KCY_PIG	UMP-CMP kinase		PIG	8	1.10662	0.625173	0.448745	0.679204	0.265461
578	10.38	11.26	29.69	9.439	6.84	F1SIQ0	F1SIQ0_PIG	Uncharacterized protein		PIG	5	1.49969	0.887156	1.87068	1.7378	2.42103
579	10.36	11.14	47.75	24.66	21.53	F1RMZ8	F1RMZ8_PIG	Uncharacterized protein		PIG	6	1.51356	1.0666	1.15878	1.48594	0.946237
580	10.35	11.09	43.24	21.89	19.73	F1S880	F1S880_PIG	Uncharacterized protein		PIG	7	2.55859	3.87258	3.7325	2.80543	2.99226
581	10.34	13.07	50.34	30.82	19.18	F1S131	F1S131_PIG	Uncharacterized protein (Fragment)		PIG	7	0.544503	0.887156	1.20226	1.08643	0.648634
582	10.34	10.63	59.06	26.81	22.46	I3LV91	I3LV91_PIG	Uncharacterized protein		PIG	5	0.570164	0.879022	0.772681	0.359749	0.672977
583	10.33	11.94	39.18	14.79	8.389	F1SL54	F1SL54_PIG	Uncharacterized protein		PIG	6	1.27057	0.744732	0.515229	0.772681	0.654636
584	10.32	11.16	47.84	28.63	23.14	F1SSL6	F1SSL6_PIG	Proteasome subunit alpha type		PIG	6	1.11686	1.07647	1.03753	1.19124	1.10662
585	10.28	10.37	67.62	55.24	55.24	P62895	CYC_PIG	Cytochrome c		PIG	7	0.591562	0.654636	0.698232	0.559758	0.175388
586	10.27	10.61	66.03	28.63	26.72	F1S956	F1S956_PIG	Uncharacterized protein (Fragment)		PIG	5	1.00925	1.07647	1.09648	1.20226	0.937562
587	10.26	11.14	39.48	22.82	12.3	F1SL74	F1SL74_PIG	Serine hydroxymethyltransferase		PIG	5	1.08643	1.13763	1.34276	1.19124	1.34276
588	10.25	15.04	54.29	26.86	17.71	F1SGZ8	F1SGZ8_PIG	Uncharacterized protein		PIG	8	1.0666	0.928966	0.60256	0.474242	0.134276
589	10.25	10.6	56.4	36.97	24.17	I3LSD3	I3LSD3_PIG	60S ribosomal protein L13		PIG	7	0.879022	1.1695	0.731139	0.60256	1.47231
590	10.16	18.38	52.15	28.23	16.59	F2Z5D4	F2Z5D4_PIG	Uncharacterized protein (Fragment)		PIG	9	0.758578	0.717794	1.11686	1.30617	2.03236
591	10.16	11.51	36.73	12.4	7.836	F1SUG7	F1SUG7_PIG	Uncharacterized protein		PIG	5	4.44631	1.94089	7.7983	7.72681	14.3219
592	10.13	10.17	29.86	16.62	16.62	F1RJ33	F1RJ33_PIG	Uncharacterized protein		PIG	5	2.80543	2.65461	2.29087	2.39883	1.04713
593	10.11	10.5	38.27	17.7	13.99	F1SJR5	F1SJR5_PIG	Uncharacterized protein		PIG	5	0.937562	1.0666	0.60256	0.672977	0.310456
594	10.11	10.11	45.77	29.35	29.35	F2Z501	F2Z501_PIG	Uncharacterized protein		PIG	5	0.903649	0.887156	0.972747	0.972747	0.963829
595	10.04	10.7	34.4	24.15	11.85	Q29381	OST48_PIG	Dolichyl-diphosphooligosaccharide--protein glycosyltransferase 48 kDa subunit		PIG	5	0.903649	0.529663	1.39316	1.52757	0.831764
596	10.03	10.3	69.31	55.56	38.62	Q5ISC6	HEBP1_PIG	Heme-binding protein 1		PIG	5	1.47231	1.31826	1.03753	1.03753	0.501187
597	10.03	10.03	94.5	48.62	48.62	Q29286	Q29286_PIG	Prothymosin alpha (Fragment)		PIG	6	1.45881	2.51189	4.28548	6.48634	6.30957
598	10	12.41	44.27	21.67	18.89	Q2EHH7	Q2EHH7_PIG	Serine/threonine-protein phosphatase		PIG	6	0.903649	1.15878	0.946237	1.34276	0.954993
599	10	11.31	35.91	26.63	22.29	Q29041	FCN2_PIG	Ficolin-2		PIG	6	1.15878	1.48594	5.59758	5.86138	9.46237
600	9.99	12.25	48.4	32.71	23.4	F2Z5G5	F2Z5G5_PIG	Uncharacterized protein		PIG	7	0.903649	1.04713	0.580764	0.744732	1.13763
601	9.98	10.1	65.91	48.48	48.48	P46405	RS12_PIG	40S ribosomal protein S12		PIG	5	1.31826	0.981748	1.85353	2.0893	0.666807
602	9.95	20.4	47.21	27.41	18.44	F1S4D8	F1S4D8_PIG	Uncharacterized protein		PIG	9	0.794328	0.586138	0.258226	0.188799	0.172187
603	9.93	11.02	48.25	30.77	26.92	D0G6Y0	D0G6Y0_PIG	Hydroxysteroid (17-beta) dehydrogenase 12 (Fragment)		PIG	6	0.654636	0.487529	0.505825	0.291072	0.398107
604	9.92	10.5	65.26	34.27	26.76	A1XQU3	RL14_PIG	60S ribosomal protein L14		PIG	6	1.77011	1.72187	1.48594	1.57036	2.60615
605	9.9	10.12	40.27	23.15	19.13	F1RWY7	F1RWY7_PIG	Uncharacterized protein		PIG	5	0.963829	1.03753	0.963829	1.1272	1.04713
606	9.89	10.38	45	24.25	19.75	I3L5D4	I3L5D4_PIG	Uncharacterized protein		PIG	6	0.990832	0.954993	0.83946	1.1272	0.954993
607	9.86	10.65	55.73	35.94	33.33	I3LP78	I3LP78_PIG	Uncharacterized protein		PIG	5	0.937562	0.990832	0.937562	1	0.963829
608	9.85	11.02	29.9	10.01	8.322	F1SGS6	F1SGS6_PIG	Uncharacterized protein		PIG	6	2.07014	3.0761	5.7544	5.49541	5.64937
609	9.85	10.14	74.68	66.23	56.49	F2Z5M3	F2Z5M3_PIG	Uncharacterized protein		PIG	5	0.751623	0.731139	1.1272	0.855067	0.981748
610	9.84	10.3	42.24	13.6	12.32	F1S458	F1S458_PIG	Uncharacterized protein		PIG	7	1.61436	2.03236	2.67917	1.72187	2.58226
611	9.83	10.3	88.28	41	17.57	F1SUW3	F1SUW3_PIG	Uncharacterized protein		PIG	4	0.469894	1.64437	0.711214	0.679204	0.879022
612	9.81	10	68.97	40	40	F1RGG1	F1RGG1_PIG	40S ribosomal protein S19		PIG	7	1.11686	1.28233	2.31206	2.208	2.93765
613	9.8	10.18	50	35.51	26.17	Q29195	RL10_PIG	60S ribosomal protein L10		PIG	8	1.19124	1.45881	2.48886	2.208	3.13329
614	9.8	9.85	40.44	26.02	26.02	I3LHS7	I3LHS7_PIG	Uncharacterized protein (Fragment)		PIG	5	0.731139	0.704693	0.487529	1.48594	1.59956
615	9.76	9.76	54.64	53.61	50.52	Q95250	PGRC1_PIG	Membrane-associated progesterone receptor component 1		PIG	9	0.515229	0.586138	0.363078	0.394457	0.11272
616	9.75	10.72	54.37	28.57	26.19	F1S750	F1S750_PIG	Uncharacterized protein (Fragment)		PIG	6	0.405508	0.954993	0.214783	0.340408	0.353183
617	9.71	22.43	85.08	46.77	29.84	D0G7F7	D0G7F7_PIG	Tropomyosin 4		PIG	10	1.09648	1.41906	0.685488	1.1272	0.469894
618	9.7	12.1	59.48	30.9	26.24	F1RSB0	F1RSB0_PIG	Uncharacterized protein (Fragment)		PIG	9	1.40605	2.26987	0.963829	1.95885	1.52757
619	9.68	14.12	50.75	16.25	13.9	I3LLQ8	I3LLQ8_PIG	Uncharacterized protein (Fragment)		PIG	7	0.772681	0.510505	1.14815	0.895365	1.05682
620	9.68	10.79	49.47	32.91	20.59	I3W8V7	I3W8V7_PIG	U2 small nuclear RNA auxiliary factor 2		PIG	7	1.28233	1.10662	1.7378	1.30617	1.99526
621	9.67	16.6	38.06	20.05	12.26	I3LFQ5	I3LFQ5_PIG	Uncharacterized protein		PIG	9	0.870964	1	0.515229	0.340408	0.356451
622	9.64	11.17	31.67	11.73	10.38	F1SII4	F1SII4_PIG	Uncharacterized protein		PIG	6	1.36773	0.608135	1.35519	1.15878	1.59956
623	9.63	9.83	29.49	12.01	8.892	F1RQF6	F1RQF6_PIG	Uncharacterized protein (Fragment)		PIG	5	1.2942	2.31206	2.96483	2.58226	4.48745
624	9.63	9.69	62.69	52.24	45.52	P00172	CYB5_PIG	Cytochrome b5		PIG	8	0.636796	0.654636	0.190546	0.376704	0.180302
625	9.61	9.84	36.01	10.7	10.7	D0G0C6	D0G0C6_PIG	Asparagine synthetase		PIG	5	1.04713	2.12814	2.39883	2.10863	4.57088
626	9.59	10.8	36.35	21.08	15.66	F1RUX1	F1RUX1_PIG	Coronin		PIG	6	1.23595	0.580764	0.519996	0.879022	1.07647
627	9.58	11.05	41.52	25.15	21.93	F1RTK6	F1RTK6_PIG	Uncharacterized protein		PIG	6	1.6293	1.75388	1.44544	1.21339	1.1272
628	9.58	9.88	59.29	19.17	15.63	F1SCF5	F1SCF5_PIG	Uncharacterized protein		PIG	5	0.428549	0.277971	0.218776	0.698232	0.205116
629	9.55	9.77	76.22	37.8	26.22	I3LAE9	I3LAE9_PIG	Uncharacterized protein		PIG	4	0.990832	1.11686	1.67494	1.49969	1.1695
630	9.54	10.04	30.65	10.53	8.669	I3LM15	I3LM15_PIG	Uncharacterized protein		PIG	5	1.33045	1.14815	1.45881	2.22844	1.51356
631	9.54	9.61	42.72	27.81	27.81	I3LCI0	I3LCI0_PIG	Uncharacterized protein		PIG	6	0.870964	1.0666	1	1.01859	0.870964
632	9.54	9.54	50.93	32.1	32.1	I3LFV4	I3LFV4_PIG	Uncharacterized protein		PIG	5	0.831764	1.34276	3.63078	2.75423	3.59749
633	9.53	9.66	70.75	47.62	37.41	I3LFW6	I3LFW6_PIG	Uncharacterized protein		PIG	6	0.570164	0.291072	0.554626	0.981748	0.963829
634	9.48	10.34	72.77	51.31	35.08	Q6QAS5	Q6QAS5_PIG	60S ribosomal protein L12 (Fragment)		PIG	6	0.787046	0.981748	0.672977	1.85353	1.55597
635	9.47	10.04	31.07	18.13	10.13	F1SJM4	F1SJM4_PIG	Neprilysin		PIG	7	1.21339	0.501187	0.731139	0.253513	0.0744732
636	9.43	11.38	33.56	12.8	9.704	I3LRP1	I3LRP1_PIG	Uncharacterized protein (Fragment)		PIG	5	1.43219	1.80302	2.83139	2.67917	2.14783
637	9.4	14.63	66.41	57.81	53.91	B1PEY3	B1PEY3_PIG	Histone H2A		PIG	10	2.35505	1.55597	0.346737	1.51356	4.57088
638	9.38	9.49	41.88	30.89	26.7	Q007T2	CDC42_PIG	Cell division control protein 42 homolog		PIG	6	1.00925	1.02802	0.946237	1.00925	1.01859
639	9.37	12.37	40.56	21.39	18.33	F1SI09	F1SI09_PIG	Uncharacterized protein		PIG	7	0.847227	1.39316	1.1272	1.01859	1.1695
640	9.35	19.18	76.17	56.25	34.38	F1SA98	F1SA98_PIG	Uncharacterized protein (Fragment)		PIG	11	0.946237	1.23595	1.19124	1.35519	1.35519
641	9.35	11.26	23.86	13.89	12.09	F1S087	F1S087_PIG	Uncharacterized protein		PIG	5	0.895365	1.04713	1.03753	1.07647	1.08643
642	9.34	10.11	34.19	14.63	10.6	I3LIA3	I3LIA3_PIG	Uncharacterized protein		PIG	5	1.09648	1.22462	1.05682	1.23595	1.11686
643	9.3	11.26	29.89	11.98	5.296	F1RFD3	F1RFD3_PIG	Uncharacterized protein		PIG	5	1.07647	2.44343	1.52757	2.10863	3.31131
644	9.3	9.6	49.69	24.22	19.88	Q2TJA5	Q2TJA5_PIG	Aldo-keto reductase		PIG	5	0.586138	0.787046	0.416869	0.387258	0.325087
645	9.28	10.8	32.58	6.682	4.204	F1RTQ8	F1RTQ8_PIG	Uncharacterized protein (Fragment)		PIG	4	0.554626	0.903649	0.524808	0.212814	0.319154
646	9.25	10.01	46.75	25.65	19.64	F1RW89	F1RW89_PIG	Electron transfer flavoprotein-ubiquinone oxidoreductase, mitochondrial		PIG	7	0.862979	0.847227	0.457088	1.13763	0.636796
647	9.24	9.3	45.75	36.84	25.91	F1SIV3	F1SIV3_PIG	Uncharacterized protein		PIG	4	0.801678	0.928966	1.07647	1.15878	0.895365
648	9.22	9.22	48.37	24.19	11.16	F2Z594	F2Z594_PIG	High mobility group protein B1		PIG	4	1.01859	1.45881	1.8197	2.14783	2.65461
649	9.21	10.94	27.11	14.81	13.44	I3LMG2	I3LMG2_PIG	Uncharacterized protein		PIG	6	0.870964	1.02802	1.03753	1.0666	0.981748
650	9.18	10.58	66.67	39.35	30.09	I3LVJ7	I3LVJ7_PIG	Uncharacterized protein (Fragment)		PIG	6	1.07647	1.1272	1.33045	1.18032	1.09648
651	9.18	10.45	39.25	23.46	17.76	F1STN0	F1STN0_PIG	Uncharacterized protein		PIG	5	0.613762	0.487529	0.394457	0.130617	0.197697
652	9.18	9.25	52	38.4	38.4	F2Z5G8	F2Z5G8_PIG	Uncharacterized protein (Fragment)		PIG	5	1.51356	1.02802	1.0666	1.59956	2.80543
653	9.17	9.47	49	28.51	22.09	F1SM98	F1SM98_PIG	Uncharacterized protein		PIG	5	1.02802	1.15878	1.23595	1.31826	1
654	9.15	9.85	43.52	20.6	12.5	D0G0C3	D0G0C3_PIG	Adenosylhomocysteinase		PIG	5	2.14783	0.717794	2.35505	1.49969	2.01372
655	9.15	9.67	48.02	37.7	32.14	F1RQS2	F1RQS2_PIG	Uncharacterized protein		PIG	6	1.10662	0.870964	0.586138	0.390841	0.346737
656	9.14	10.18	58.59	43.17	27.31	F1SJF9	F1SJF9_PIG	Uncharacterized protein		PIG	4	1.01859	0.963829	0.954993	1.01859	0.855067
657	9.14	9.48	84.8	37.25	28.43	E7EI20	E7EI20_PIG	Rho GDP dissociation inhibitor alpha		PIG	4	0.413047	0.496592	0.30479	0.903649	0.465586
658	9.13	10.27	32.93	17.07	15.14	P17630	TCO1_PIG	Transcobalamin-1 (Fragment)		PIG	5	1.21339	3.53183	5.97035	4.05509	10.2802
659	9.12	9.5	34.78	23.91	17.12	F1SQV8	F1SQV8_PIG	Uncharacterized protein		PIG	5	1.03753	0.954993	0.972747	1.00925	0.954993
660	9.11	11.05	65	26.79	10.36	F1SFY5	F1SFY5_PIG	Uncharacterized protein		PIG	3	2.12814	2.14783	1.83654	0.862979	1.65959
661	9.07	10.41	35.85	12.98	5.562	F1RMJ9	F1RMJ9_PIG	Oxysterol-binding protein		PIG	4	0.77983	0.679204	0.619441	0.636796	0.765597
662	9.06	22.58	61.08	30.74	22.95	I3L9H9	I3L9H9_PIG	Uncharacterized protein		PIG	10	0.847227	0.586138	0.248886	0.0887156	0.195884
663	9.06	10.87	35.15	22.09	19.95	F1RKK5	F1RKK5_PIG	Uncharacterized protein		PIG	5	0.586138	0.591562	0.524808	0.461318	0.510505
664	9.03	10.08	59	37.16	27.2	I3L813	I3L813_PIG	Proliferating cell nuclear antigen		PIG	6	2.63027	3.34195	3.63078	5.15229	3.0761
665	9.02	10.71	22.12	9.61	4.805	F1RKZ6	F1RKZ6_PIG	Ubiquitin carboxyl-terminal hydrolase		PIG	4	1.0666	0.954993	0.855067	0.981748	0.981748
666	8.99	8.99	60.99	32.42	32.42	F1SLY7	F1SLY7_PIG	Uncharacterized protein		PIG	5	1.05682	0.92045	1.1695	0.972747	0.928966
667	8.96	15.88	49.67	32.96	26.73	F2Z5H9	F2Z5H9_PIG	Uncharacterized protein		PIG	12	3.0761	1.47231	3.13329	5.86138	1.07647
668	8.93	9.7	37.93	15.42	13.39	F1RX66	F1RX66_PIG	Uncharacterized protein (Fragment)		PIG	5	1.15878	1	1.04713	1.07647	1.01859
669	8.89	12.67	29.63	9.703	6.381	F1RM55	F1RM55_PIG	Uncharacterized protein		PIG	7	0.895365	0.597035	0.469894	0.608135	0.394457
670	8.88	9.01	91.45	65.79	45.39	Q2EN76	NDKB_PIG	Nucleoside diphosphate kinase B		PIG	5	0.457088	1.03753	1.1695	2.05116	2.31206
671	8.86	9.03	24.21	16.35	13.21	I3LGP6	I3LGP6_PIG	Uncharacterized protein (Fragment)		PIG	5	0.57544	0.744732	1.07647	0.679204	0.990832
672	8.82	9.49	34.83	15.81	10.47	B6CVD7	ERO1A_PIG	ERO1-like protein alpha		PIG	4	1.03753	0.457088	0.758578	0.758578	0.758578
673	8.82	8.82	35.65	17.55	17.55	F1S3D5	F1S3D5_PIG	Uncharacterized protein		PIG	5	0.483059	1.30617	0.679204	1.30617	1.00925
674	8.8	15.52	64.78	26.52	15.22	F1RN28	F1RN28_PIG	Uncharacterized protein		PIG	7	1.1695	1.59956	1.67494	1.7378	1.09648
675	8.8	9.52	52.39	22.01	12.68	F1SNA8	F1SNA8_PIG	Uncharacterized protein		PIG	4	0.855067	1.0666	0.501187	0.549541	1.14815
676	8.79	8.83	54.74	42.34	36.5	I3LI44	I3LI44_PIG	Uncharacterized protein (Fragment)		PIG	5	1.36773	1.41906	0.847227	1.07647	0.524808
677	8.77	10.6	39.07	15.35	13.02	F1S2U6	F1S2U6_PIG	Uncharacterized protein (Fragment)		PIG	6	1.05682	0.619441	0.237684	0.0946237	0.0903649
678	8.77	9.26	41.81	17.86	11.97	F2Z5S3	F2Z5S3_PIG	Uncharacterized protein		PIG	4	2.18776	1.88799	1	2.35505	1.1695
679	8.77	9.18	48.53	37.25	14.71	F1RI01	F1RI01_PIG	60S ribosomal protein L13a		PIG	3	1.21339	1.6293	1.55597	1.48594	2.80543
680	8.75	8.94	28.74	17.39	17.39	F1S912	F1S912_PIG	Uncharacterized protein		PIG	5	1.2942	1.2942	1.14815	1.45881	0.946237
681	8.73	9.62	45.87	38.99	27.06	I3LB79	I3LB79_PIG	Uncharacterized protein (Fragment)		PIG	6	0.937562	1.24738	0.887156	0.831764	0.903649
682	8.72	16.6	37.95	20.62	17.16	F1RTN3	F1RTN3_PIG	Moesin		PIG	9	1.03753	0.436516	0.16293	0.483059	0.157036
683	8.71	9.11	30.88	16.39	14.49	F1S3J0	F1S3J0_PIG	Uncharacterized protein		PIG	4	0.597035	1.5417	2.26987	1.87068	1.80302
684	8.7	11.51	40.29	17.38	13.29	I3LG31	I3LG31_PIG	Histone deacetylase		PIG	5	1.55597	1	4.52898	1.59956	3.76704
685	8.69	12.13	24.36	8.654	5.128	F1S6V4	F1S6V4_PIG	Uncharacterized protein (Fragment)		PIG	5	1.02802	0.903649	0.963829	0.816582	1.03753
686	8.69	9.2	31.71	29.76	23.41	I3LJU1	I3LJU1_PIG	Uncharacterized protein (Fragment)		PIG	4	0.887156	0.801678	0.625173	0.457088	0.310456
687	8.63	8.63	63.97	45.75	22.67	F1SP56	F1SP56_PIG	Uncharacterized protein		PIG	4	1.1695	1.03753	1.08643	1.07647	1.20226
688	8.62	10.78	22.31	5.638	4.892	F1RRK9	F1RRK9_PIG	Uncharacterized protein		PIG	5	0.60256	2.24905	2.58226	3.37287	2.12814
689	8.61	8.76	76.74	38.37	35.47	P61288	TCTP_PIG	Translationally-controlled tumor protein		PIG	4	0.963829	1.30617	2.65461	2.24905	1.72187
690	8.59	8.71	38.31	28.86	19.4	F1SPN1	F1SPN1_PIG	Peptidyl-prolyl cis-trans isomerase		PIG	4	1.01859	0.912011	1.05682	1.09648	0.92045
691	8.58	11.13	46.21	36.74	26.52	F1ST02	F1ST02_PIG	Proteasome subunit beta type		PIG	6	0.77983	1.0666	0.794328	0.903649	1.02802
692	8.58	9.32	39.3	14.91	11.11	F1SV59	F1SV59_PIG	Uncharacterized protein (Fragment)		PIG	4	0.887156	0.963829	0.772681	0.862979	0.937562
693	8.55	9.36	22.65	10.49	6.794	F1RYX3	F1RYX3_PIG	Secretin		PIG	5	0.724436	0.912011	0.120226	0.390841	0.277971
694	8.53	10.11	41.07	9.196	2.679	F1SJE2	F1SJE2_PIG	Uncharacterized protein		PIG	3	0.895365	0.972747	0.816582	0.816582	0.954993
695	8.51	14.66	43.52	15.23	8.539	F1RQZ9	F1RQZ9_PIG	Uncharacterized protein		PIG	7	0.564937	1.65959	1.67494	1.99526	1.64437
696	8.5	10.11	57.33	33.62	30.17	F1RGI2	F1RGI2_PIG	Uncharacterized protein		PIG	5	0.879022	1.11686	1.13763	1.0666	1.11686
697	8.49	9.38	26.3	6.681	4.666	B9WZD6	B9WZD6_PIG	DEAD box polypeptide 58		PIG	4	0.794328	0.816582	0.487529	0.390841	0.229087
698	8.49	9.06	45.58	29.93	28.23	F1SM20	F1SM20_PIG	Uncharacterized protein		PIG	7	0.648634	0.346737	0.457088	0.212814	0.235505
699	8.49	8.79	54.22	45.18	41.57	I3LFI0	I3LFI0_PIG	Uncharacterized protein (Fragment)		PIG	5	0.564937	1.30617	0.102802	0.794328	0.483059
700	8.48	8.8	33.24	22.74	17.2	F1RRV7	F1RRV7_PIG	CMP-N-acetylneuraminate-beta-galactosamide-alpha-2,3-sialyltransferase 1		PIG	4	1.72187	0.879022	0.570164	0.465586	1
701	8.47	9.08	35.79	21.07	13.96	A9X3T3	A9X3T3_PIG	Peroxisomal D3,D2-enoyl-CoA isomerase		PIG	5	0.83946	0.912011	0.937562	0.912011	0.903649
702	8.46	8.62	41.85	33.7	25.54	I3LDM7	I3LDM7_PIG	Uncharacterized protein		PIG	4	0.751623	0.398107	0.981748	1.08643	0.293765
703	8.45	8.45	72.92	59.38	59.38	P27917	APOC3_PIG	Apolipoprotein C-III		PIG	6	1.09648	0.597035	0.405508	0.501187	0.316228
704	8.44	9.83	41.08	23.89	14.65	Q75QW1	EPCAM_PIG	Epithelial cell adhesion molecule		PIG	6	0.809096	0.461318	0.487529	0.672977	0.698232
705	8.42	8.47	42.91	27.34	23.18	F1RR69	F1RR69_PIG	Uncharacterized protein		PIG	4	1.24738	1.19124	1.1272	1.09648	2.10863
706	8.4	10.76	61.96	34.36	23.31	D3K5N7	D3K5N7_PIG	ELAV (Embryonic lethal, abnormal vision, Drosophila)-like 1		PIG	7	1.49969	0.444631	2.51189	0.672977	2.01372
707	8.4	8.65	33.85	20.19	18.01	F1RYY8	F1RYY8_PIG	Uncharacterized protein		PIG	5	0.862979	0.685488	0.432514	0.465586	0.277971
708	8.39	9.62	38.01	25.46	20.66	C5H0C6	C5H0C6_PIG	OTUB1		PIG	5	0.981748	0.383707	0.912011	1.1272	0.679204
709	8.38	8.93	28.63	14.25	8.235	B9TSR8	B9TSR8_PIG	Complement factor B		PIG	5	1.70608	4.16869	6.25173	5.97035	18.197
710	8.36	12.04	24.44	6.083	4.241	F1SNC6	F1SNC6_PIG	Uncharacterized protein (Fragment)		PIG	4	0.946237	0.744732	1.97697	1.2942	1.6293
711	8.33	8.68	40.63	29.55	15.06	F1S3H7	F1S3H7_PIG	Uncharacterized protein		PIG	4	1.14815	1.55597	0.554626	1.30617	0.461318
712	8.33	8.53	29.68	17.38	13.1	F1S0C1	F1S0C1_PIG	Uncharacterized protein		PIG	4	2.14783	1.94089	1.07647	2.35505	2.48886
713	8.31	8.88	42.25	32.95	21.71	F1RNW4	F1RNW4_PIG	Uncharacterized protein		PIG	4	0.461318	0.597035	0.409261	0.301995	0.201372
714	8.3	8.3	87.21	68.6	53.49	F1RLH7	F1RLH7_PIG	Uncharacterized protein		PIG	5	1.51356	1.39316	1.39316	1.52757	0.239883
715	8.29	8.56	38.55	23.66	17.18	F8TEL6	F8TEL6_PIG	Serine/arginine-rich splicing factor 10 isoform 2		PIG	4	1.14815	1.45881	1.8197	1.45881	1.64437
716	8.27	9.25	30.51	14.19	10.38	F1SSS8	F1SSS8_PIG	Uncharacterized protein		PIG	4	0.534564	0.928966	0.824138	0.534564	0.510505
717	8.26	11.15	57.89	28.34	21.46	F2Z5Q6	F2Z5Q6_PIG	40S ribosomal protein S6 (Fragment)		PIG	5	0.648634	1.31826	1.44544	1.22462	0.731139
718	8.26	8.55	57.98	36.7	25.53	I3L6F1	I3L6F1_PIG	60S ribosomal protein L18		PIG	5	1.64437	1.7378	1.69044	1.52757	1.02802
719	8.25	9.47	60.3	28.29	21.84	F1SFE6	F1SFE6_PIG	Uncharacterized protein		PIG	5	1.1272	1.31826	0.613762	1.36773	0.444631
720	8.24	9.11	36.9	20.13	18.03	F1SCY1	F1SCY1_PIG	Uncharacterized protein (Fragment)		PIG	6	0.937562	0.666807	0.591562	0.474242	0.49204
721	8.22	9.33	32.27	15.33	11.21	F2Z505	F2Z505_PIG	Uncharacterized protein		PIG	5	1.04713	1.19124	1.20226	1.15878	1.15878
722	8.22	8.99	30.35	8.259	6.269	A5GFU0	A5GFU0_PIG	GNAS complex locus		PIG	4	0.291072	0.591562	0.288403	0.255859	0.501187
723	8.18	8.72	38.86	12.28	7.271	F1SLH3	F1SLH3_PIG	Uncharacterized protein (Fragment)		PIG	4	0.597035	1.13763	1.94089	1.24738	1.05682
724	8.18	8.35	47.75	29.73	27.93	F1SH25	F1SH25_PIG	Uncharacterized protein		PIG	5	0.870964	0.981748	0.928966	0.83946	0.954993
725	8.16	8.87	36.76	29.12	20.59	I3LSK5	I3LSK5_PIG	Uncharacterized protein		PIG	4	1.38038	0.57544	0.83946	0.946237	0.0981748
726	8.13	8.74	31.17	13.29	10.04	I3LJE2	I3LJE2_PIG	Uncharacterized protein		PIG	6	1.38038	0.524808	2.22844	1.97697	2.93765
727	8.13	8.71	32.45	18.09	12.5	F1RGC9	F1RGC9_PIG	Uncharacterized protein		PIG	4	1.0666	0.83946	1.02802	1.11686	1.09648
728	8.1	8.68	47.12	20.67	13.7	I3LDD2	I3LDD2_PIG	Uncharacterized protein		PIG	4	1	0.928966	0.912011	1.45881	1.20226
729	8.1	8.16	56.16	32.88	30.59	Q2PYM7	Q2PYM7_PIG	Proteasome subunit beta type		PIG	5	1.10662	1.21339	1.22462	1.31826	1.13763
730	8.09	8.5	58.82	29.9	20.59	I3LK33	I3LK33_PIG	Ribosomal protein L15		PIG	5	1.18032	1.43219	1.21339	1.52757	3.31131
731	8.08	8.43	25.77	10.34	8.711	F1RGX2	F1RGX2_PIG	Uncharacterized protein		PIG	4	1.07647	0.937562	1	1.24738	0.895365
732	8.07	18.87	67.61	40.49	33.2	F2Z4Z1	F2Z4Z1_PIG	Uncharacterized protein		PIG	11	0.870964	0.954993	0.963829	0.912011	0.855067
733	8.05	9.49	34.78	15.31	13.23	Q863I2	OXSR1_PIG	Serine/threonine-protein kinase OSR1		PIG	4	1.36773	0.619441	0.794328	1.58489	0.981748
734	8.05	8.65	45.29	20.06	18.54	F1RKC9	F1RKC9_PIG	Uncharacterized protein		PIG	4	0.642688	0.954993	0.630957	0.559758	0.60256
735	8.04	9.15	34.05	22.22	16.85	Q8WNV7	DHRS4_PIG	Dehydrogenase/reductase SDR family member 4		PIG	4	0.887156	0.847227	0.809096	0.870964	1.00925
736	8.03	12.68	19.3	2.567	1.261	F1RG02	F1RG02_PIG	Uncharacterized protein		PIG	4	1.08643	0.199526	0.648634	0.390841	0.201372
737	8.03	11.57	28.59	8.182	4.343	F1SC98	F1SC98_PIG	Uncharacterized protein (Fragment)		PIG	5	1.0666	0.580764	2.01372	2.60615	1.58489
738	8.03	8.8	43.25	23.53	14.53	F1SU78	F1SU78_PIG	Uncharacterized protein		PIG	4	0.862979	0.809096	0.356451	0.765597	0.483059
739	8.03	8.59	46.39	36.14	33.13	I3LR43	I3LR43_PIG	Uncharacterized protein		PIG	5	0.847227	0.319154	0.398107	0.483059	0.0870964
740	8.03	8.37	42.9	23.37	16.86	F1SE06	F1SE06_PIG	Uncharacterized protein		PIG	4	1.10662	1.21339	1.43219	1.75388	2.208
741	8.02	8.49	24.61	15.46	13.25	F1RXD4	F1RXD4_PIG	Uncharacterized protein		PIG	4	1.02802	0.981748	1.01859	0.981748	0.946237
742	8.01	45.59	75	72.75	64.86	Q767L7	TBB5_PIG	Tubulin beta chain		PIG	48	1.87068	1.52757	2.96483	3.94457	3.43558
743	8	8.1	63.29	28.99	28.99	I3LQH7	I3LQH7_PIG	Uncharacterized protein		PIG	4	0.887156	1.1695	1.33045	1.11686	0.963829
744	7.99	8.08	36.94	30.6	19.03	F1S1Q7	F1S1Q7_PIG	Uncharacterized protein (Fragment)		PIG	4	1.01859	0.990832	0.981748	1.14815	0.963829
745	7.92	8.46	31.62	17.4	14.71	F1SP32	F1SP32_PIG	Uncharacterized protein		PIG	6	0.946237	0.937562	0.642688	1.22462	1.38038
746	7.91	8.58	37.29	18.51	17.13	F1S2G5	F1S2G5_PIG	Uncharacterized protein		PIG	5	1.0666	0.954993	1.18032	1.13763	1.11686
747	7.89	8.82	19.28	7.069	5.27	F1SMG3	F1SMG3_PIG	Uncharacterized protein (Fragment)		PIG	4	3.01995	1.34276	1.00925	3.22107	4.16869
748	7.88	7.99	37.63	37.63	26.34	F1RNN0	F1RNN0_PIG	Uncharacterized protein		PIG	3	0.963829	0.794328	0.954993	0.928966	0.963829
749	7.85	8.52	23.81	13.29	11.51	F1SME6	F1SME6_PIG	Uncharacterized protein		PIG	4	1.05682	1.02802	1.11686	0.912011	0.831764
750	7.84	9.19	42.65	23.82	21.76	I3LNI2	I3LNI2_PIG	Uncharacterized protein (Fragment)		PIG	6	1.04713	0.990832	1.08643	0.751623	0.831764
751	7.83	10.17	65.01	23.54	13.39	F1RK10	F1RK10_PIG	Succinyl-CoA ligase [ADP-forming] subunit beta, mitochondrial		ADP-forming	4	1.00925	0.990832	0.963829	1.04713	1
752	7.82	15.13	57.64	48.77	34.98	I3L6Q5	I3L6Q5_PIG	Uncharacterized protein		PIG	8	1.21339	0.809096	0.401791	0.175388	1.92309
753	7.81	8.6	30.07	13.22	8.152	F1SU06	F1SU06_PIG	Uncharacterized protein		PIG	4	1.43219	1.35519	0.405508	0.185353	1.21339
754	7.78	8.04	73.15	50	32.41	F2Z560	F2Z560_PIG	Uncharacterized protein		PIG	6	1.40605	1.10662	0.510505	1.1272	0.787046
755	7.75	8.04	68.91	51.26	51.26	F1SMN6	F1SMN6_PIG	V-type proton ATPase subunit F		PIG	4	1.80302	0.510505	1.35519	1.28233	1.21339
756	7.74	8.36	50.11	16.33	16.33	F1SK95	F1SK95_PIG	Uncharacterized protein		PIG	7	0.801678	1	1.04713	1.5417	0.887156
757	7.73	8.22	36.87	8.568	7.328	F1S9A7	F1S9A7_PIG	Uncharacterized protein (Fragment)		PIG	5	0.963829	0.895365	0.831764	0.816582	0.772681
758	7.72	17.19	44.54	24.16	20.8	I3LS04	I3LS04_PIG	Uncharacterized protein (Fragment)		PIG	9	1.44544	2.53513	3.63078	2.01372	3.66438
759	7.72	8.66	17.64	9.568	7.692	A5GFY8	SERA_PIG	D-3-phosphoglycerate dehydrogenase		PIG	4	1.51356	1.27057	0.954993	0.954993	1.30617
760	7.69	23.78	80.54	62.08	45.3	Q68VG0	Q68VG0_PIG	MHC class I antigen (Fragment)		PIG	11	6.0256	5.34564	4.57088	4.36516	4.83059
761	7.67	7.87	47.58	20.61	16.06	F1SC51	F1SC51_PIG	Uncharacterized protein		PIG	4	0.554626	0.608135	1.20226	1	0.990832
762	7.66	8.44	28.82	9.317	6.934	F1RK53	F1RK53_PIG	Coronin		PIG	4	1.80302	1.36773	1.05682	0.280543	0.420727
763	7.64	8.89	41.02	13.38	10.92	F1SUB2	F1SUB2_PIG	Uncharacterized protein (Fragment)		PIG	5	1.24738	0.570164	0.316228	0.672977	0.293765
764	7.61	7.68	66.27	66.27	48.19	F1SN46	F1SN46_PIG	Uncharacterized protein		PIG	7	1.03753	1.09648	0.928966	1	0.809096
765	7.56	8.29	51.78	32.49	25.38	F1SSV2	F1SSV2_PIG	Uncharacterized protein		PIG	3	0.83946	1.13763	0.847227	0.47863	0.831764
766	7.55	7.66	22.44	15.25	15.25	I3LAE8	I3LAE8_PIG	Uncharacterized protein		PIG	4	0.954993	1	1.04713	1.07647	1.07647
767	7.54	8.01	56.51	31.02	26.87	F1SUU6	F1SUU6_PIG	Uncharacterized protein		PIG	6	0.731139	0.37325	0.325087	0.253513	0.130617
768	7.54	7.56	54.29	34.29	34.29	F2Z5K6	F2Z5K6_PIG	Uncharacterized protein		PIG	4	1.85353	2.35505	2.44343	2.01372	1.70608
769	7.52	10.69	26.19	7.639	3.733	F1RQW2	F1RQW2_PIG	Uncharacterized protein		PIG	3	0.432514	0.366438	2.37684	1.99526	2.65461
770	7.51	41.62	85.94	76.13	72.94	B6VNT8	B6VNT8_PIG	Cardiac muscle alpha actin 1		PIG	41	1.03753	0.387258	1.04713	0.801678	0.928966
771	7.51	7.68	57.4	24.17	11.78	F1STR6	F1STR6_PIG	Uncharacterized protein		PIG	3	1.07647	1.55597	2.07014	1.2942	1.77011
772	7.5	7.94	25.55	9.339	5.447	I3LS30	I3LS30_PIG	Uncharacterized protein (Fragment)		PIG	3	1.33045	0.49204	0.376704	0.457088	0.0847227
773	7.49	11.33	31.97	10.01	7.053	F1RU38	F1RU38_PIG	Uncharacterized protein		PIG	6	0.698232	1.23595	1.35519	1.77011	2.39883
774	7.49	8.11	42.31	19.23	17.63	F1S8B0	F1S8B0_PIG	Uncharacterized protein		PIG	4	1.15878	1.02802	1.23595	1.14815	1.05682
775	7.49	7.49	76.12	60.45	36.57	F1SL53	F1SL53_PIG	Retinol-binding protein 2		PIG	7	0.847227	0.636796	0.343558	0.544503	0.0744732
776	7.47	7.91	27.51	16.83	16.83	F1S5V0	F1S5V0_PIG	Uncharacterized protein		PIG	4	1.24738	1.25892	1.35519	1.49969	1.45881
777	7.47	7.61	76.7	59.22	43.69	F1SAK6	F1SAK6_PIG	Uncharacterized protein		PIG	5	0.981748	0.862979	0.937562	1.01859	0.946237
778	7.46	7.87	51.12	29.1	23.51	Q2XVP5	Q2XVP5_PIG	Microtubule-associated protein RP/EB family member 1		PIG	4	1.05682	1.45881	0.903649	0.895365	0.549541
779	7.45	7.83	45.65	21.64	21.64	F1S3U0	F1S3U0_PIG	Galactose-1-phosphate uridylyltransferase (Fragment)		PIG	5	0.963829	1.10662	0.83946	1.11686	1.08643
780	7.44	9.97	34.07	12.9	10.48	F1RSP5	F1RSP5_PIG	Alanine aminotransferase 1		PIG	5	0.772681	0.648634	0.534564	0.263027	0.037325
781	7.42	7.7	37.8	19.44	13.82	F1RIP4	F1RIP4_PIG	Uncharacterized protein		PIG	4	0.260615	0.954993	1.64437	2.80543	1.0666
782	7.41	7.96	31.03	18.83	15.65	Q32YV9	Q32YV9_PIG	Proteasome 26S subunit non-ATPase 4		PIG	4	2.63027	1.02802	1.85353	2.10863	2.58226
783	7.4	7.92	29.08	15.56	10.97	F1S297	F1S297_PIG	Isocitrate dehydrogenase [NAD] subunit gamma, mitochondrial		NAD	4	1.18032	1.08643	1.1272	1.1272	0.912011
784	7.39	7.91	33.01	17.11	13.25	F1SPY2	F1SPY2_PIG	Uncharacterized protein		PIG	4	1.20226	1.22462	1.13763	1.20226	1.02802
785	7.39	7.6	65.77	23.85	20.77	F1S2A8	F1S2A8_PIG	Uncharacterized protein (Fragment)		PIG	6	1.01859	1.02802	1.0666	1.04713	1.02802
786	7.38	7.78	39.44	17.03	17.03	F1RJH8	F1RJH8_PIG	Uncharacterized protein		PIG	5	1.1272	1.14815	0.937562	0.870964	0.879022
787	7.37	10.04	23.16	5.27	3.643	F1RTA1	F1RTA1_PIG	Uncharacterized protein (Fragment)		PIG	4	0.879022	0.946237	0.972747	0.895365	0.831764
788	7.37	8.51	40.98	25.19	14.66	I3LVI8	I3LVI8_PIG	60S ribosomal protein L7a		PIG	4	1.1695	1.08643	1.04713	1.05682	1.18032
789	7.34	7.97	46.1	24.03	20.45	F1S7E0	F1S7E0_PIG	Uncharacterized protein		PIG	4	0.758578	0.155597	0.751623	0.92045	0.436516
790	7.34	7.73	43.12	19.33	15.99	B0LY42	B0LY42_PIG	CD147		PIG	4	0.895365	0.870964	0.903649	0.912011	0.879022
791	7.34	7.5	59.68	24.6	19.35	I3LRD5	I3LRD5_PIG	Uncharacterized protein		PIG	3	0.580764	1.77011	2.1677	2.85759	2.1677
792	7.33	8.14	38.38	12.15	8.529	F1S0A3	F1S0A3_PIG	Uncharacterized protein (Fragment)		PIG	4	1.05682	1.15878	1.38038	1.05682	1.36773
793	7.31	8.02	30.39	16.33	13.38	F1RWH6	F1RWH6_PIG	Uncharacterized protein		PIG	4	0.648634	1.43219	1.7378	0.794328	0.515229
794	7.27	7.46	79.38	44.33	39.18	I3L7T8	I3L7T8_PIG	Uncharacterized protein		PIG	5	1.02802	1.14815	1.00925	1.04713	1
795	7.26	8.01	44.12	17.53	5.395	I3L677	I3L677_PIG	Glucose-6-phosphate 1-dehydrogenase (Fragment)		PIG	3	0.654636	0.275423	0.737904	0.510505	0.619441
796	7.25	7.27	38.29	16.53	14.88	I3LNC4	I3LNC4_PIG	Uncharacterized protein		PIG	4	1.01859	1.11686	1.30617	1.07647	1.11686
797	7.21	7.91	38.84	20.98	14.29	I3L742	I3L742_PIG	Uncharacterized protein		PIG	4	0.92045	0.972747	1.01859	1.03753	0.887156
798	7.21	7.44	52.03	44.72	44.72	F1RGM3	F1RGM3_PIG	Uncharacterized protein		PIG	4	2.46604	1.99526	2.70396	3.0761	3.80189
799	7.21	7.35	39.78	18.98	18.61	F1S395	F1S395_PIG	Uncharacterized protein		PIG	4	0.847227	0.831764	0.751623	0.912011	0.946237
800	7.2	10.41	36.36	17.42	8.712	I3L5T8	I3L5T8_PIG	Uncharacterized protein		PIG	5	0.751623	1.7378	1.92309	1.97697	1.21339
801	7.2	8.39	33.71	12.94	8.147	F1RR45	F1RR45_PIG	Uncharacterized protein		PIG	4	1.45881	1.30617	1.05682	0.544503	0.903649
802	7.19	7.3	88.14	78.81	55.08	F1SBU8	F1SBU8_PIG	Uncharacterized protein		PIG	4	0.937562	1.01859	0.954993	0.937562	0.990832
803	7.18	9.82	67.8	31.78	16.53	F1RT92	F1RT92_PIG	Uncharacterized protein		PIG	5	1.21339	0.758578	1.14815	0.724436	1.90546
804	7.17	7.45	61.61	26.07	19.43	F1SS01	F1SS01_PIG	Uncharacterized protein (Fragment)		PIG	5	0.870964	0.801678	0.879022	0.903649	0.679204
805	7.17	7.29	30.17	22.37	16.27	F1RLB6	F1RLB6_PIG	Uncharacterized protein		PIG	5	1.47231	1.09648	0.77983	1.51356	0.928966
806	7.14	9.28	71.63	43.75	28.85	F1SUT0	F1SUT0_PIG	Uncharacterized protein		PIG	5	0.855067	0.831764	0.831764	0.928966	0.855067
807	7.13	8.37	32.14	19.09	2.335	F1S585	F1S585_PIG	Uncharacterized protein (Fragment)		PIG	2	2.72898	2.53513	2.55859	4.44631	7.58578
808	7.12	7.94	38.39	16.93	8.858	P79303	UGPA_PIG	UTP--glucose-1-phosphate uridylyltransferase		PIG	5	0.685488	0.457088	0.177011	0.436516	0.337287
809	7.11	7.14	70.4	57.6	25.6	P62901	RL31_PIG	60S ribosomal protein L31		PIG	4	1.31826	1.41906	1.38038	1.25892	1.87068
810	7.1	10.05	29.72	6.114	4.208	I3L6D0	I3L6D0_PIG	Uncharacterized protein (Fragment)		PIG	4	1.19124	1.01859	1.6293	1.61436	1.43219
811	7.1	7.8	41.51	14.68	12.16	B2MUB6	B2MUB6_PIG	Small calcium-binding mitochondrial carrier 1		PIG	6	1.20226	0.325087	2.208	1.95885	1.80302
812	7.09	7.7	35.88	27.57	23.92	P82125	AKCL2_PIG	1,5-anhydro-D-fructose reductase		PIG	4	1.01859	0.847227	0.666807	0.260615	0.144544
813	7.06	7.67	41.87	22.66	16.01	A7Y521	CSN4_PIG	COP9 signalosome complex subunit 4		PIG	4	3.13329	1.64437	2.63027	5.64937	2.05116
814	7.06	7.61	43.89	14.89	8.969	F1SPV0	F1SPV0_PIG	Uncharacterized protein		PIG	3	0.903649	0.619441	0.299226	0.172187	0.136773
815	7.04	7.88	50.84	15.48	8.159	F1RG04	F1RG04_PIG	Uncharacterized protein		PIG	3	1.58489	1.94089	1.59956	1.1272	2.03236
816	7.02	8.2	18.34	12.56	7.64	I3LSM3	I3LSM3_PIG	Uncharacterized protein (Fragment)		PIG	3	1.11686	0.625173	0.737904	0.559758	0.299226
817	7.01	7.69	43.25	26.3	14.53	F1S1X9	F1S1X9_PIG	Uncharacterized protein		PIG	5	1.19124	1.19124	1.14815	1.13763	1.13763
818	7.01	7.25	19.26	11.36	11.36	Q19QT7	CGL_PIG	Cystathionine gamma-lyase		PIG	4	1.24738	0.77983	0.457088	0.794328	0.405508
819	7	8.07	40.43	8.913	6.304	F1S7J6	F1S7J6_PIG	Uncharacterized protein		PIG	4	0.862979	0.981748	0.903649	0.937562	0.937562
820	6.98	13.53	67.78	60	55.56	Q56P20	Q56P20_PIG	ADP-ribosylation factor 4		PIG	11	0.963829	0.928966	0.946237	0.963829	0.92045
821	6.98	7.84	65.19	57.04	48.15	Q6QAP7	RS17_PIG	40S ribosomal protein S17		PIG	5	1.75388	1.72187	1.77011	3.04789	2.83139
822	6.97	10.76	56.89	29.34	21.86	P00336	LDHB_PIG	L-lactate dehydrogenase B chain		PIG	7	1.00925	1.07647	1.00925	1.0666	0.946237
823	6.97	7.19	62.18	42.31	19.87	F2Z522	F2Z522_PIG	Uncharacterized protein		PIG	3	1.40605	1.00925	1.20226	1.34276	2.208
824	6.96	7.63	50	20.13	18.55	F1SQY2	F1SQY2_PIG	Uncharacterized protein (Fragment)		PIG	4	1.14815	1.1272	0.831764	1.69044	1.67494
825	6.96	7.45	49.4	19.46	14.97	F1SUM0	F1SUM0_PIG	Uncharacterized protein		PIG	4	1.19124	1.92309	1.47231	1.2942	0.630957
826	6.93	22.74	55.87	39.39	32.68	F1RJN6	F1RJN6_PIG	2'-5'-oligoadenylate synthase 1		PIG	11	0.534564	2.24905	2.01372	2.60615	0.0260615
827	6.92	7.41	39.04	15.19	12.5	C1PIJ2	C1PIJ2_PIG	Caspase 10		PIG	4	0.711214	0.510505	0.369828	0.457088	0.265461
828	6.91	7.02	40.04	13.87	10.29	I3LC09	I3LC09_PIG	Uncharacterized protein (Fragment)		PIG	4	0.420727	0.369828	1.94089	1.10662	3.90841
829	6.9	21.23	65.73	46.95	37.09	Q4TTS4	Q4TTS4_PIG	Histone H1.2-like protein		PIG	10	0.474242	0.887156	0.15417	0.263027	2.05116
830	6.89	7.35	34.28	16.04	16.04	F1SG10	F1SG10_PIG	Ribose-phosphate pyrophosphokinase		PIG	4	0.963829	0.731139	1.47231	0.963829	1.07647
831	6.87	6.94	54.29	20.36	17.86	D0G787	D0G787_PIG	Peroxisomal trans-2-enoyl-CoA reductase (Fragment)		PIG	5	0.524808	0.401791	0.220801	0.346737	0.469894
832	6.78	7.79	31.9	12.13	9.701	F1RXA7	F1RXA7_PIG	Uncharacterized protein		PIG	5	1.20226	1.21339	1.30617	1.13763	0.912011
833	6.77	7.08	37.54	19.08	13.23	I3LIL5	I3LIL5_PIG	Uncharacterized protein		PIG	3	1.03753	0.990832	1.00925	1.01859	1.00925
834	6.76	7.23	43.89	12.66	10.26	F1SR21	F1SR21_PIG	Uncharacterized protein		PIG	4	9.0365	5.44503	2.0893	3.28095	7.72681
835	6.75	9.43	27.56	14.76	8.071	F1SCY2	F1SCY2_PIG	Uncharacterized protein (Fragment)		PIG	4	1.20226	0.487529	1.5417	0.432514	0.195884
836	6.75	8.51	51.12	41.7	26.01	A9LM01	A9LM01_PIG	Progesterone receptor membrane component 2		PIG	6	0.457088	0.685488	0.380189	0.554626	0.235505
837	6.75	7.16	28.1	11.86	7.847	F1SKJ5	F1SKJ5_PIG	Uncharacterized protein		PIG	3	0.731139	0.794328	0.711214	0.862979	0.946237
838	6.74	7.02	76.69	33.74	31.29	F1SBR1	F1SBR1_PIG	Uncharacterized protein		PIG	5	0.608135	0.469894	0.428549	0.597035	0.0660693
839	6.71	6.88	13.46	9.79	9.79	I3L812	I3L812_PIG	Uncharacterized protein		PIG	4	5.59758	4.05509	4.96592	1.10662	3.34195
840	6.7	7.51	25.25	5.397	4.379	F1S4U9	F1S4U9_PIG	Uncharacterized protein (Fragment)		PIG	4	0.981748	0.613762	0.717794	1.55597	1.30617
841	6.69	7.48	50.91	40.61	24.85	P53027	RL10A_PIG	60S ribosomal protein L10a (Fragment)		PIG	4	1.65959	1.49969	1.65959	1.58489	2.31206
842	6.67	8.28	46.6	29.01	22.84	F1RZA1	F1RZA1_PIG	Uncharacterized protein (Fragment)		PIG	5	0.613762	1.1695	0.487529	0.580764	0.487529
843	6.63	7.44	30.4	8.633	5.935	F1S089	F1S089_PIG	Uncharacterized protein		PIG	3	0.912011	1.19124	1.00925	0.597035	1.47231
844	6.63	7.25	32.88	8.221	6.199	F1RQT1	F1RQT1_PIG	Uncharacterized protein		PIG	3	1.22462	0.758578	0.981748	0.879022	1.20226
845	6.63	6.72	41.59	15.56	13.97	I3L6T0	I3L6T0_PIG	Uncharacterized protein		PIG	4	1.52757	0.903649	0.937562	1.36773	1.75388
846	6.6	8.11	25.96	7.123	4.967	F1RP44	F1RP44_PIG	Uncharacterized protein (Fragment)		PIG	4	1.23595	0.704693	0.554626	1.83654	2.58226
847	6.6	6.69	35.55	24.17	17.54	F1SI24	F1SI24_PIG	Synaptosomal-associated protein		PIG	3	0.981748	0.758578	1.1695	0.954993	1.00925
848	6.58	7.02	36.11	5.799	5.29	F1RGK9	F1RGK9_PIG	Uncharacterized protein		PIG	4	1.00925	0.862979	1.30617	1.01859	1.13763
849	6.58	6.63	58.13	29.37	25	F1RTJ9	F1RTJ9_PIG	60S ribosomal protein L21		PIG	4	1.15878	0.937562	1.11686	1.08643	1.34276
850	6.57	6.92	90.12	49.38	43.21	I3LET0	I3LET0_PIG	Uncharacterized protein (Fragment)		PIG	4	0.539511	2.24905	2.01372	2.29087	2.85759
851	6.56	10.45	69.58	42.31	28.67	A0PFK6	A0PFK6_PIG	F-actin capping protein subunit alpha 2		PIG	7	1.03753	0.831764	1.03753	1.00925	1.24738
852	6.56	10.36	29.11	12.76	4.43	I3L5H6	I3L5H6_PIG	Uncharacterized protein		PIG	4	1.2942	1.70608	1.55597	1.41906	1.59956
853	6.56	9.25	53.82	28	13.45	I3LJ05	I3LJ05_PIG	Uncharacterized protein		PIG	4	0.912011	0.946237	1.03753	0.816582	0.870964
854	6.56	6.64	71.62	36.49	29.05	F1RGC0	F1RGC0_PIG	60S ribosomal protein L27a (Fragment)		PIG	4	1.10662	1.09648	1.08643	1.15878	1.13763
855	6.53	7.72	29.63	8.902	4.268	I3LHM3	I3LHM3_PIG	Uncharacterized protein (Fragment)		PIG	4	1	1.23595	0.928966	0.879022	1.30617
856	6.53	6.76	40.71	15.93	14.6	I3LNE5	I3LNE5_PIG	Uncharacterized protein		PIG	5	0.564937	1.39316	1.45881	1.65959	1.65959
857	6.52	6.82	51.03	41.15	18.93	A5GFS8	VAPB_PIG	Vesicle-associated membrane protein-associated protein B		PIG	4	1.30617	1.10662	0.772681	1.90546	1.33045
858	6.52	6.61	65.14	37.71	28.57	G8IFA6	G8IFA6_PIG	Mitochondrial NADH dehydrogenase Fe-S protein 4		PIG	3	1.11686	0.765597	1.21339	0.963829	0.879022
859	6.52	6.59	42.69	25.77	19.62	A3EX84	A3EX84_PIG	Lectin galactoside-binding soluble 3		PIG	7	0.946237	0.376704	0.147231	0.394457	0.165959
860	6.51	7.34	36.89	14.63	11.28	F1S4Y8	F1S4Y8_PIG	Uncharacterized protein		PIG	3	1.01859	0.963829	1.05682	0.928966	1.01859
861	6.51	7.29	40.75	21.94	15.99	I3LFC4	I3LFC4_PIG	Uncharacterized protein (Fragment)		PIG	3	0.862979	0.591562	0.855067	0.744732	0.349945
862	6.49	6.91	48.68	13.43	11.75	I3LRR4	I3LRR4_PIG	Uncharacterized protein (Fragment)		PIG	3	0.794328	1.01859	0.83946	0.946237	0.963829
863	6.43	8.38	38.1	21.95	15.73	C1KBY9	C1KBY9_PIG	Bactericidal/permeability increasing protein		PIG	5	1.47231	0.847227	1.85353	1.97697	4.7863
864	6.42	6.51	37.75	19.6	17.58	I3LFH1	I3LFH1_PIG	Uncharacterized protein (Fragment)		PIG	4	0.280543	0.972747	6.36796	2.46604	10.8643
865	6.41	6.72	34.42	17.62	17.62	F1SMW4	F1SMW4_PIG	Uncharacterized protein (Fragment)		PIG	5	0.636796	0.322107	0.340408	0.731139	0.903649
866	6.37	7.64	30.37	10.99	9.686	F1SSI1	F1SSI1_PIG	Uncharacterized protein		PIG	5	1.07647	1.45881	1.59956	0.83946	0.363078
867	6.36	7.01	41.46	16.46	9.146	F1S4Y9	F1S4Y9_PIG	Uncharacterized protein		PIG	3	1.90546	1.92309	1.75388	1.49969	2.29087
868	6.36	6.67	30.65	14.81	10.91	Q1G1L0	Q1G1L0_PIG	Mitochondrial NAD+isocitrate dehydrogenase 3 beta variant 2		PIG	3	0.946237	0.847227	0.870964	0.92045	0.831764
869	6.36	6.39	69.01	60.56	50.7	Q9MYT8	ATP5I_PIG	ATP synthase subunit e, mitochondrial		PIG	3	1.02802	1.02802	1.00925	1.11686	1.05682
870	6.35	6.46	31.3	11.83	10.69	F1SFK0	F1SFK0_PIG	Uncharacterized protein		PIG	4	0.895365	0.870964	0.847227	0.847227	1
871	6.35	6.45	84	60	25.33	F1S0P0	F1S0P0_PIG	Cytochrome c oxidase subunit 6C		PIG	2	1.03753	0.765597	0.887156	1.55597	1.43219
872	6.35	6.43	27.03	19.31	19.31	I3L8B9	I3L8B9_PIG	Uncharacterized protein		PIG	4	0.937562	1.25892	1.19124	0.586138	0.285759
873	6.3	6.78	26.6	11.89	7.825	F1RQR0	F1RQR0_PIG	Uncharacterized protein		PIG	4	1.0666	1.18032	1.30617	1.1272	1.23595
874	6.29	7.67	25.46	7.47	4.878	Q8MIB3	ABCG2_PIG	ATP-binding cassette sub-family G member 2		PIG	3	0.801678	0.77983	0.21677	0.310456	0.0654636
875	6.28	6.4	52.87	33.76	19.11	F2Z5Q2	F2Z5Q2_PIG	Uncharacterized protein (Fragment)		PIG	4	1.10662	1.72187	1.18032	1.20226	2.51189
876	6.27	6.44	52.94	23.92	20.39	I3LQS2	I3LQS2_PIG	Uncharacterized protein		PIG	3	0.92045	1.05682	1.07647	1.04713	0.870964
877	6.26	7.71	26.01	15.87	6.458	F1RQM2	F1RQM2_PIG	Uncharacterized protein		PIG	3	0.765597	0.912011	0.963829	0.77983	0.554626
878	6.26	6.74	28.32	6.861	4.526	F1SUZ4	F1SUZ4_PIG	Uncharacterized protein		PIG	3	2.33346	1.5417	0.157036	1.31826	0.224906
879	6.25	7.44	30.25	9.609	6.584	Q8MIR4	COASY_PIG	Bifunctional coenzyme A synthase		PIG	3	1.40605	1.41906	1.27057	1.1272	1.23595
880	6.25	7.41	24.78	5.576	4.213	Q767L0	ABCF1_PIG	ATP-binding cassette sub-family F member 1		PIG	3	0.954993	1.1272	1.09648	1.14815	1.1272
881	6.24	6.64	48.73	12.45	12.45	F1S4X9	F1S4X9_PIG	Uncharacterized protein		PIG	4	4.96592	4.05509	4.96592	4.57088	4.7863
882	6.23	10.11	29.03	10.28	5.139	F1SQN4	F1SQN4_PIG	Ribosomal protein S6 kinase (Fragment)		PIG	4	0.772681	0.772681	0.724436	0.928966	1.11686
883	6.23	6.66	39.75	22.4	15.46	F1S8H5	F1S8H5_PIG	Uncharacterized protein		PIG	4	1.44544	2.63027	4.61318	3.80189	6.42688
884	6.22	6.87	53.79	34.48	22.76	F2Z5N5	F2Z5N5_PIG	Uncharacterized protein		PIG	5	0.608135	1.24738	0.946237	1.41906	1.41906
885	6.22	6.53	36.77	17.53	15.46	F1SUV1	F1SUV1_PIG	Uncharacterized protein		PIG	3	1.04713	1.70608	2.51189	2.53513	3.40408
886	6.22	6.31	32.05	12.76	10.09	F2Z4Z4	F2Z4Z4_PIG	Casein kinase I isoform alpha		PIG	3	1.01859	1.01859	1.07647	0.824138	0.870964
887	6.21	6.33	30.19	20.28	12.74	F1SDG0	F1SDG0_PIG	Uncharacterized protein		PIG	3	1.02802	1.07647	1.23595	1.10662	1.20226
888	6.2	24.52	65.21	36.87	35.94	F1RFY2	F1RFY2_PIG	Beta-enolase		PIG	23	0.870964	0.912011	0.847227	0.946237	0.1
889	6.2	7.34	32.32	13.05	10.77	F1SF40	F1SF40_PIG	Mannosyl-oligosaccharide 1,2-alpha-mannosidase IA		PIG	3	1.19124	1.05682	0.794328	1.14815	0.816582
890	6.2	7.18	29.69	27.51	22.71	F2Z5V4	F2Z5V4_PIG	Uncharacterized protein		PIG	3	1.59956	0.963829	2.29087	1.36773	1.28233
891	6.2	6.2	31.22	24.88	24.88	F1S9H5	F1S9H5_PIG	Uncharacterized protein (Fragment)		PIG	4	0.772681	1.1272	1.09648	0.981748	0.405508
892	6.2	6.2	58.82	39.87	36.6	F4ZS20	F4ZS20_PIG	Ubiquitin-conjugating enzyme E2L 6		PIG	3	1.05682	1.00925	0.972747	1.0666	0.912011
893	6.19	8.31	37.55	15.09	6.981	E7EI18	E7EI18_PIG	Adenosylhomocysteinase		PIG	4	0.879022	0.717794	0.831764	0.654636	0.510505
894	6.18	6.37	38.89	11.71	7.341	F2Z5M9	F2Z5M9_PIG	Uncharacterized protein		PIG	3	0.809096	0.928966	0.972747	0.83946	1.00925
895	6.18	6.18	31.58	23.16	18.95	I3LAQ6	I3LAQ6_PIG	Uncharacterized protein (Fragment)		PIG	3	1.1695	0.912011	0.183654	0.654636	0.109648
896	6.17	25.86	72.02	59.28	44.6	Q8SPB9	Q8SPB9_PIG	MHC class I antigen		PIG	13	1.18032	0.698232	0.457088	0.337287	0.356451
897	6.17	6.36	36.57	32.84	32.84	F1S8E4	F1S8E4_PIG	Uncharacterized protein (Fragment)		PIG	3	1.1272	1.22462	0.704693	0.524808	0.685488
898	6.15	8.45	24.45	5.859	3.438	F1RQE9	F1RQE9_PIG	Uncharacterized protein		PIG	4	1.30617	1.33045	1.09648	0.946237	1.02802
899	6.14	6.52	22.63	6.576	5.609	F1SMS8	F1SMS8_PIG	Uncharacterized protein		PIG	4	2.60615	1.25892	1.95885	1.85353	2.208
900	6.14	6.34	56.94	41.67	26.39	I3RLE6	I3RLE6_PIG	Gastric inhibitory polypeptide		PIG	4	1.72187	1.10662	2.80543	2.93765	4.05509
901	6.13	6.88	30	10.91	6.212	F8T0U2	F8T0U2_PIG	Phosphatidylinositol-binding clathrin assembly protein		PIG	3	0.855067	0.928966	0.887156	0.92045	1.08643
902	6.12	6.44	31.54	17.2	15.05	I3LJS4	I3LJS4_PIG	Uncharacterized protein		PIG	4	0.704693	0.77983	0.954993	0.83946	0.648634
903	6.1	7.26	31.29	15.13	11.66	F1SB55	F1SB55_PIG	Uncharacterized protein		PIG	3	0.465586	0.990832	0.912011	1.1695	0.672977
904	6.1	6.37	47.71	41.28	37.61	D0G778	D0G778_PIG	Macrophage migration inhibitory factor (Fragment)		PIG	10	0.972747	0.483059	1.28233	0.591562	0.141906
905	6.08	6.3	57.83	38.55	38.55	F1RQI1	F1RQI1_PIG	Uncharacterized protein		PIG	3	0.436516	0.619441	0.519996	0.322107	0.57544
906	6.07	11.67	32.95	16.05	11.75	F1SA35	F1SA35_PIG	Uncharacterized protein		PIG	6	1	1.02802	1.10662	1.20226	1.1695
907	6.07	7.09	36.71	11.26	9.234	F1SJI1	F1SJI1_PIG	Uncharacterized protein		PIG	3	0.862979	0.816582	0.737904	0.724436	0.685488
908	6.07	6.78	30.57	16	13.14	F1RW31	F1RW31_PIG	Uncharacterized protein		PIG	3	0.954993	0.937562	1.09648	0.801678	0.903649
909	6.07	6.77	45.31	15.17	10.58	F1RQC1	F1RQC1_PIG	Uncharacterized protein		PIG	3	0.794328	0.887156	0.895365	0.912011	0.928966
910	6.07	6.09	70.83	57.29	52.08	F2Z5P9	F2Z5P9_PIG	Uncharacterized protein		PIG	3	1.00925	1.22462	1.24738	0.758578	0.685488
911	6.06	35.3	76.56	59.82	52.9	F2Z5S8	F2Z5S8_PIG	Uncharacterized protein		PIG	29	1.72187	1.49969	1.45881	0.981748	1.23595
912	6.06	6.46	22.78	7.295	7.295	F1S8E9	F1S8E9_PIG	Uncharacterized protein		PIG	4	0.870964	0.946237	0.963829	0.824138	0.794328
913	6.06	6.33	35.19	24.07	16.2	F1RFQ7	F1RFQ7_PIG	Uncharacterized protein		PIG	4	0.744732	1.01859	1.45881	1.2942	1.67494
914	6.06	6.24	71.08	57.83	57.83	P63221	RS21_PIG	40S ribosomal protein S21		PIG	4	1.13763	1.25892	1.51356	1.36773	1.2942
915	6.04	6.63	41.67	26.56	23.96	F1RIQ4	F1RIQ4_PIG	Uncharacterized protein		PIG	3	0.510505	1.67494	0.654636	0.912011	1.24738
916	6.03	6.53	56.2	35.77	35.77	F1S0M2	F1S0M2_PIG	Uncharacterized protein		PIG	3	1.04713	0.937562	0.258226	0.751623	0.255859
917	6.02	6.52	33.93	16.58	9.439	F1RKW8	F1RKW8_PIG	Uncharacterized protein (Fragment)		PIG	3	0.613762	1.18032	1.1695	2.01372	2.44343
918	6.02	6.19	34.89	14.75	11.87	B3VN02	B3VN02_PIG	1-acylglycerol-3-phosphate O-acyltransferase 2		PIG	3	0.92045	0.772681	0.49204	0.356451	0.138038
919	6.01	8.86	38.19	26.1	18.41	F1RJ25	F1RJ25_PIG	Fructose-bisphosphate aldolase		PIG	6	1.18032	0.887156	0.946237	1.07647	1.03753
920	6.01	8.03	47.44	24.36	22.22	J7GX19	J7GX19_PIG	Solute carrier family 27 member 4 (Fragment)		PIG	6	1.02802	0.570164	0.340408	0.235505	0.0691831
921	6	14.18	47.31	27.2	23.23	F1SFQ4	F1SFQ4_PIG	Uncharacterized protein		PIG	8	1.15878	1.09648	1.36773	1.27057	1.14815
922	6	7.43	64.19	31.88	25.33	I3LFZ8	I3LFZ8_PIG	Uncharacterized protein (Fragment)		PIG	4	0.862979	0.903649	0.816582	0.963829	0.895365
923	6	6.53	53.85	30.07	26.57	I3L7D4	I3L7D4_PIG	Uncharacterized protein		PIG	3	0.83946	1	0.990832	0.758578	0.744732
924	6	6.52	31.93	23.95	19.75	I3LMT8	I3LMT8_PIG	Uncharacterized protein		PIG	4	1.97697	1.65959	1.92309	1.88799	1.52757
926	6	6	44.79	19.44	19.44	F1RP34	F1RP34_PIG	NAD(P)H-hydrate epimerase		PIG	3	1.33045	1.25892	1.27057	1.48594	1.6293
927	6	6	38.42	22.03	22.03	I3LI59	I3LI59_PIG	Uncharacterized protein		PIG	3	0.539511	1.44544	0.887156	1.72187	1.48594
928	5.96	6.97	25.73	6.933	5.067	Q8MI68	MUTA_PIG	Methylmalonyl-CoA mutase, mitochondrial		PIG	3	0.515229	0.554626	1.30617	0.887156	1.02802
929	5.96	6.23	64.07	22.75	22.75	F1SQE6	F1SQE6_PIG	Uncharacterized protein (Fragment)		PIG	3	0.529663	0.192309	0.110662	0.376704	0.469894
930	5.95	8.85	29.39	10.51	6.25	F1RPJ8	F1RPJ8_PIG	Uncharacterized protein		PIG	5	1.1695	0.178649	0.288403	0.440555	1.01859
931	5.95	6.89	43.32	26.2	15.62	F1SE73	F1SE73_PIG	Chaperone protein DnaJ		PIG	4	1.25892	1.27057	1.36773	1.05682	1.48594
932	5.94	7.08	24.22	5.801	3.315	F1SU53	F1SU53_PIG	Uncharacterized protein		PIG	4	1	1.48594	1.47231	0.765597	1.36773
933	5.94	6.24	35.09	13.78	9.774	F1SSS1	F1SSS1_PIG	Uncharacterized protein		PIG	3	0.751623	0.855067	0.772681	0.794328	0.772681
934	5.91	6.15	27.75	21.97	13.87	F1S398	F1S398_PIG	Uncharacterized protein		PIG	3	1.03753	1.03753	1.04713	0.954993	0.83946
935	5.9	6.15	33.5	19.46	19.46	F1SB62	F1SB62_PIG	Uncharacterized protein (Fragment)		PIG	5	1.35519	0.448745	1.19124	1.48594	1.75388
936	5.89	6.42	74.53	56.6	44.34	F2XWZ9	F2XWZ9_PIG	Glutaredoxin		PIG	3	0.636796	0.496592	0.280543	0.187068	0.0328095
937	5.88	6.39	28.35	9.45	7.732	F1S0L8	F1S0L8_PIG	Uncharacterized protein		PIG	3	0.847227	1.18032	0.954993	0.83946	1.09648
938	5.86	5.93	34.66	28.98	28.98	F1S534	F1S534_PIG	Uncharacterized protein		PIG	4	0.296483	0.912011	0.92045	1.34276	0.928966
939	5.85	7.83	30.96	9.488	4.744	I3LNN1	I3LNN1_PIG	Uncharacterized protein		PIG	3	0.444631	0.539511	1.14815	1.25892	2.42103
940	5.84	6.11	59.38	20.98	6.696	F1S935	F1S935_PIG	Uncharacterized protein		PIG	2	0.619441	0.855067	0.672977	0.903649	1.0666
941	5.83	6.1	28.21	15.38	15.38	F1SJM2	F1SJM2_PIG	Uncharacterized protein		PIG	3	1.34276	1.59956	1.05682	1.5417	2.53513
942	5.83	5.96	33.27	15.35	13.19	F1RFK7	F1RFK7_PIG	Uncharacterized protein (Fragment)		PIG	4	0.724436	0.772681	0.972747	0.698232	0.937562
943	5.82	6.39	51.55	24.84	16.15	B5ATG0	B5ATG0_PIG	Clathrin light chain (CLTA) protein (Fragment)		PIG	3	0.928966	1.02802	1	1.07647	0.972747
944	5.82	6.16	21.04	9.311	9.311	Q865A4	Q865A4_PIG	Double stranded RNA-dependent protein kinase		PIG	4	1.1695	1.39316	1.24738	1.20226	1.30617
945	5.81	6.36	35.56	13.9	9.358	F1S850	F1S850_PIG	Uncharacterized protein (Fragment)		PIG	3	0.666807	0.879022	0.346737	0.452898	0.195884
946	5.78	9.95	46.46	35.35	31.31	Q5PYH3	SAR1B_PIG	GTP-binding protein SAR1b		PIG	7	0.895365	0.912011	0.895365	0.912011	0.731139
947	5.77	6.35	22.81	13.16	10.53	A4Z6H1	PURA2_PIG	Adenylosuccinate synthetase isozyme 2		PIG	3	1.08643	1.20226	0.772681	1.10662	0.801678
948	5.76	5.76	59.22	49.51	49.51	I3LL66	I3LL66_PIG	Uncharacterized protein		PIG	3	0.912011	0.879022	0.895365	1.00925	0.801678
949	5.74	6.4	91.51	44.34	39.62	F1SCH1	F1SCH1_PIG	Uncharacterized protein (Fragment)		PIG	3	0.83946	0.946237	0.990832	1.0666	0.824138
950	5.74	5.98	66.06	22.62	11.31	Q06A98	SRSF2_PIG	Serine/arginine-rich splicing factor 2		PIG	2	1.34276	1.14815	2.46604	2.1677	2.93765
951	5.73	7.85	30.38	24.62	18.85	F1SSG6	F1SSG6_PIG	Uncharacterized protein (Fragment)		PIG	4	1.57036	1.14815	2.26987	2.58226	2.91072
952	5.73	6.69	24.55	16.17	13.17	B7SU41	B7SU41_PIG	Methionine adenosyltransferase 2beta		PIG	4	0.625173	0.672977	0.937562	1.13763	0.787046
953	5.73	6.28	31.95	21.09	13.42	F1S8G6	F1S8G6_PIG	Uncharacterized protein		PIG	3	1.09648	1.0666	1.18032	1.05682	1.01859
954	5.73	6	42.13	15.74	13.89	I3LK43	I3LK43_PIG	Uncharacterized protein		PIG	4	0.937562	0.758578	0.824138	0.895365	0.92045
955	5.73	5.73	78.57	64.29	64.29	P21753	TYB10_PIG	Thymosin beta-10		PIG	3	0.928966	0.879022	0.870964	1.03753	1.00925
956	5.72	8.07	50.31	26.38	26.38	F1STB2	F1STB2_PIG	Uncharacterized protein		PIG	4	0.981748	1.09648	0.937562	0.946237	1.08643
957	5.72	6.87	44.9	21.34	14.01	I3LJW3	I3LJW3_PIG	Uncharacterized protein		PIG	3	1.33045	1.01859	0.698232	0.772681	0.0496592
958	5.72	5.87	46.09	39.84	28.13	P67985	RL22_PIG	60S ribosomal protein L22		PIG	5	2.58226	2.35505	0.420727	2.33346	2.26987
959	5.71	5.88	66.92	29.23	29.23	I3LK07	I3LK07_PIG	Uncharacterized protein		PIG	4	0.580764	0.83946	1.00925	1	2.01372
960	5.7	6.61	41.7	22.39	12.36	A5GFZ5	DPM1_PIG	Dolichol-phosphate mannosyltransferase		PIG	3	1.0666	1.08643	1.01859	1.0666	0.981748
961	5.7	6.1	27.78	10.22	8.889	I3LBM1	I3LBM1_PIG	Uncharacterized protein (Fragment)		PIG	3	0.591562	0.0928966	0.981748	0.586138	0.299226
962	5.68	8.44	31.41	7.27	5.213	F1SD67	F1SD67_PIG	Uncharacterized protein		PIG	3	0.963829	0.711214	0.870964	0.981748	0.855067
963	5.67	6.38	51.49	29.1	24.63	I3LQI3	I3LQI3_PIG	Uncharacterized protein (Fragment)		PIG	3	0.554626	0.704693	0.794328	0.855067	1.47231
964	5.67	6.25	31.75	21.75	9.75	F1SAS3	F1SAS3_PIG	Uncharacterized protein		PIG	2	0.831764	0.831764	0.855067	0.765597	0.625173
965	5.66	7.12	29.62	10.31	6.635	F1S3C7	F1S3C7_PIG	Uncharacterized protein (Fragment)		PIG	4	0.57544	0.887156	0.937562	0.870964	0.77983
966	5.65	6.6	47.97	22.3	14.19	F1SSF5	F1SSF5_PIG	Uncharacterized protein		PIG	3	0.903649	0.772681	0.963829	0.816582	0.855067
967	5.64	6.02	47.79	27.43	17.7	F1SHR3	F1SHR3_PIG	Uncharacterized protein		PIG	3	0.751623	0.322107	0.887156	1.08643	0.413047
968	5.63	6.36	53.31	21.4	10.12	F2Z567	F2Z567_PIG	Uncharacterized protein		PIG	3	0.390841	0.887156	0.401791	0.737904	0.809096
969	5.63	6.28	30.16	10.33	8.967	F1RUH5	F1RUH5_PIG	Uncharacterized protein		PIG	3	7.72681	6.79204	2.60615	8.16582	7.65597
970	5.62	5.89	17.23	10.71	7.773	I3LJX7	I3LJX7_PIG	Uncharacterized protein		PIG	3	0.591562	0.539511	0.666807	0.496592	0.432514
971	5.62	5.79	48.91	14.86	14.86	A5D9J4	A5D9J4_PIG	Proteasome subunit beta type		PIG	3	0.787046	0.912011	0.912011	1.02802	0.870964
972	5.62	5.69	18.05	15.61	15.61	F1RU28	F1RU28_PIG	Uncharacterized protein		PIG	3	0.625173	0.816582	0.824138	0.380189	0.801678
973	5.6	6.47	22.36	10.98	7.385	F1SV40	F1SV40_PIG	Uncharacterized protein		PIG	4	0.954993	2.01372	1.5417	2.48886	1.83654
974	5.59	5.71	41.6	23.53	15.97	F1S062	F1S062_PIG	Uncharacterized protein		PIG	3	0.824138	1.05682	1.09648	1.07647	1.14815
975	5.57	7.52	30.58	17.04	13.53	F1SUU7	F1SUU7_PIG	Uncharacterized protein		PIG	4	3.22107	1.61436	4.65586	2.37684	2.77971
976	5.55	29.27	72.82	57.05	48.99	F1RZQ6	F1RZQ6_PIG	Uncharacterized protein		PIG	19	0.685488	0.660694	0.49204	0.325087	0.353183
977	5.55	7.53	43.7	13.04	8.296	F1SFG7	F1SFG7_PIG	Uncharacterized protein		PIG	4	0.981748	0.816582	0.903649	0.794328	0.963829
978	5.55	5.69	45.26	8.511	4.836	G8ENL4	G8ENL4_PIG	FUS		PIG	3	0.316228	1.35519	2.208	1.5417	3.7325
979	5.51	6.7	37.04	27.41	20.74	I3LIX1	I3LIX1_PIG	60S ribosomal protein L27		PIG	5	0.469894	0.559758	1.39316	0.666807	1.59956
980	5.5	6.9	52.54	46.61	23.73	F1RL38	F1RL38_PIG	Uncharacterized protein		PIG	3	1.10662	0.903649	1.15878	1.09648	1.08643
981	5.49	5.96	32.18	20.11	8.621	F1SGN8	F1SGN8_PIG	Uncharacterized protein		PIG	3	0.390841	0.554626	0.758578	0.233346	0.369828
982	5.49	5.89	25.91	6.387	4.562	F1SEK8	F1SEK8_PIG	Uncharacterized protein		PIG	3	1.01859	1.02802	1.10662	1.1695	1.21339
983	5.48	7.07	26.75	6.851	4.611	F1RT28	F1RT28_PIG	Uncharacterized protein		PIG	3	0.564937	1.1272	0.92045	1.14815	0.847227
984	5.47	5.9	40.06	21.64	20.18	F1RP42	F1RP42_PIG	Uncharacterized protein (Fragment)		PIG	4	1.21339	0.887156	1.19124	1.19124	0.937562
985	5.46	5.8	34.6	19.94	9.384	F1SMX5	F1SMX5_PIG	Uncharacterized protein		PIG	3	1.01859	0.990832	0.409261	0.510505	0.128233
986	5.46	5.61	41.24	20.1	15.98	I3LNZ2	I3LNZ2_PIG	Uncharacterized protein		PIG	3	2.55859	2.26987	1	0.248886	2.12814
987	5.46	5.55	22.31	15.38	6.41	I3LKT8	I3LKT8_PIG	Uncharacterized protein		PIG	2	0.691831	0.946237	0.698232	0.954993	0.474242
988	5.45	6.16	63.01	51.37	38.36	I3LJ48	I3LJ48_PIG	Uncharacterized protein (Fragment)		PIG	4	0.597035	0.887156	0.559758	0.340408	0.328095
989	5.45	5.7	69.6	43.2	43.2	I3LCP8	I3LCP8_PIG	Uncharacterized protein		PIG	4	1.38038	1.23595	1.52757	1.40605	1.34276
990	5.44	5.81	35.59	28.38	15.32	F1SB60	F1SB60_PIG	Superoxide dismutase [Mn], mitochondrial		Mn	2	0.630957	0.642688	0.570164	0.151356	0.549541
991	5.43	5.83	23.73	8.136	5.763	I3LSD1	I3LSD1_PIG	Uncharacterized protein (Fragment)		PIG	3	0.613762	0.879022	0.672977	0.483059	0.465586
992	5.42	5.99	26.61	10.08	9.432	B5L0Y2	B5L0Y2_PIG	Calpastatin		PIG	5	0.559758	0.685488	0.57544	0.77983	0.619441
993	5.41	6.17	36.1	10.13	5.525	I3LTD7	I3LTD7_PIG	Uncharacterized protein		PIG	2	1.61436	1.45881	2.03236	0.912011	0.195884
994	5.41	5.55	42.31	25	25	F1S2G3	F1S2G3_PIG	Uncharacterized protein (Fragment)		PIG	4	1.10662	1.33045	1.5417	1.44544	1.22462
995	5.4	6.29	32.68	12.77	11.47	F1RKQ8	F1RKQ8_PIG	Uncharacterized protein		PIG	3	1.94089	3.49945	2.10863	3.25087	3.28095
996	5.39	8.14	29.02	10.46	3.113	F1RQS5	F1RQS5_PIG	Uncharacterized protein		PIG	3	1.21339	1.24738	1.52757	1.39316	1.43219
997	5.39	7.53	50.31	28.57	22.36	F1S1Z3	F1S1Z3_PIG	Uncharacterized protein (Fragment)		PIG	4	1.65959	1.02802	1.1272	1.1695	1.34276
998	5.39	6.12	25.72	9.37	7.155	I3LJB6	I3LJB6_PIG	Uncharacterized protein (Fragment)		PIG	4	0.496592	0.524808	0.887156	0.436516	0.285759
999	5.39	5.4	40.43	16.67	8.865	Q06AA4	SNRPA_PIG	U1 small nuclear ribonucleoprotein A		PIG	2	1.52757	2.29087	2.29087	2.83139	3.16228
1000	5.36	5.91	33.02	18.87	15.72	F1SMN1	F1SMN1_PIG	Uncharacterized protein (Fragment)		PIG	4	0.954993	0.824138	1.14815	1.34276	1.13763
1001	5.35	5.53	41.08	21.08	21.08	F1RWH1	F1RWH1_PIG	Uncharacterized protein		PIG	3	1.5417	1.90546	1.34276	1.25892	1.6293
1002	5.33	6.61	34.99	16.77	11.39	F1SAJ5	F1SAJ5_PIG	Uncharacterized protein		PIG	3	0.794328	0.963829	1.22462	0.809096	0.903649
1003	5.31	5.58	54.1	43.72	13.66	I3LT81	I3LT81_PIG	Uncharacterized protein		PIG	3	0.895365	1.10662	0.801678	0.636796	2.03236
1004	5.31	5.45	27.46	7.607	7.607	P79384	PCCB_PIG	Propionyl-CoA carboxylase beta chain, mitochondrial		PIG	3	0.77983	1.14815	0.990832	0.666807	1.19124
1005	5.31	5.35	43.98	22.18	16.17	P04574	CPNS1_PIG	Calpain small subunit 1		PIG	4	0.937562	0.963829	1.05682	0.990832	0.887156
1006	5.3	9.27	30.9	10.09	5.284	F1RMT5	F1RMT5_PIG	Uncharacterized protein		PIG	4	0.912011	0.613762	0.937562	0.428549	0.666807
1007	5.29	6.62	27.21	12.5	9.314	P81140	GCDH_PIG	Glutaryl-CoA dehydrogenase, mitochondrial (Fragment)		PIG	3	1.2942	0.409261	0.92045	0.937562	0.505825
1008	5.26	5.3	26.89	18.18	15.15	F1STK8	F1STK8_PIG	Uncharacterized protein (Fragment)		PIG	3	0.597035	0.570164	0.534564	0.704693	0.440555
1009	5.25	6.23	24.35	7.798	6.566	F1S9K1	F1S9K1_PIG	Uncharacterized protein		PIG	3	1.34276	0.862979	2.07014	2.88403	1.83654
1010	5.25	6.1	32.75	9.262	5.906	F1S3K5	F1S3K5_PIG	Uncharacterized protein		PIG	3	7.87046	4.44631	12.8233	8.01678	10.7647
1011	5.22	10.34	43.31	16.79	11.92	A6M931	IF4A3_PIG	Eukaryotic initiation factor 4A-III		PIG	6	0.847227	0.704693	0.529663	0.608135	0.946237
1012	5.22	5.97	53.37	28.09	24.16	I3LD74	I3LD74_PIG	60S ribosomal protein L11		PIG	4	1.19124	0.862979	1.5417	1.38038	1.39316
1013	5.22	5.46	66.82	26.73	15.67	I3LVG4	I3LVG4_PIG	GrpE protein homolog		PIG	3	1.33045	1.19124	1.03753	1.48594	2.29087
1014	5.2	5.66	52.79	13.41	12.01	F1RPB7	F1RPB7_PIG	Uncharacterized protein		PIG	3	0.469894	0.672977	0.337287	0.401791	0.461318
1015	5.18	7.76	23.64	11.5	9.328	F1RN05	F1RN05_PIG	Uncharacterized protein		PIG	4	0.903649	0.972747	0.862979	0.731139	0.937562
1016	5.17	5.66	20.73	7.102	6.142	F1S210	F1S210_PIG	Uncharacterized protein		PIG	4	0.203236	0.698232	2.24905	0.660694	0.30479
1017	5.17	5.64	59.66	30.25	25.21	F2Z539	F2Z539_PIG	40S ribosomal protein S20		PIG	3	0.990832	1	1.07647	1.09648	0.824138
1018	5.16	6.85	50	35.29	25.29	F1RG17	F1RG17_PIG	Uncharacterized protein		PIG	3	0.613762	0.49204	0.937562	0.724436	0.895365
1019	5.16	6.1	22.72	12.58	10.75	F1RFN9	F1RFN9_PIG	Fascin		PIG	3	0.349945	0.801678	0.519996	0.272898	0.0474242
1020	5.14	7.8	28.28	14.71	8.506	F1SE08	F1SE08_PIG	Uncharacterized protein		PIG	4	0.519996	0.801678	0.691831	1.10662	1.01859
1021	5.14	5.57	29.87	24.03	17.86	F1RR89	F1RR89_PIG	Uncharacterized protein (Fragment)		PIG	4	1.19124	1.48594	1.19124	2.26987	0.277971
1022	5.14	5.23	35.42	29.86	15.28	F1S6Q1	F1S6Q1_PIG	Uncharacterized protein		PIG	2	2.22844	1.25892	1.07647	1.61436	1.57036
1023	5.12	7.58	29.01	6.584	4.676	I3LP37	I3LP37_PIG	Uncharacterized protein (Fragment)		PIG	4	0.260615	0.325087	0.937562	0.359749	0.758578
1024	5.11	6.39	53.33	19.37	12.38	I3LUZ6	I3LUZ6_PIG	Uncharacterized protein (Fragment)		PIG	6	0.879022	0.855067	0.990832	0.981748	0.895365
1025	5.1	9.74	43.41	30.68	13.41	F2Z5J1	F2Z5J1_PIG	Uncharacterized protein		PIG	5	1.03753	1.30617	0.409261	0.946237	0.465586
1026	5.09	5.37	38.42	33.33	24.86	F2Z5S7	F2Z5S7_PIG	Uncharacterized protein		PIG	4	1.13763	1.0666	1.21339	0.990832	0.824138
1027	5.08	5.92	22.09	11.16	8.14	F1S4D5	F1S4D5_PIG	Uncharacterized protein (Fragment)		PIG	3	0.331131	1.23595	0.57544	0.544503	0.448745
1028	5.07	5.23	34.58	20	17.08	I3LAQ0	I3LAQ0_PIG	Uncharacterized protein		PIG	3	0.903649	0.83946	0.972747	1.00925	1.44544
1029	5.06	5.42	29.2	9.425	9.425	I3LL07	I3LL07_PIG	Uncharacterized protein		PIG	3	0.809096	1.14815	1.02802	1.09648	1.00925
1030	5.05	7.75	40.3	19.4	15.67	F1S4R5	F1S4R5_PIG	Uncharacterized protein (Fragment)		PIG	4	0.619441	0.77983	1.35519	0.704693	1.95885
1031	5.05	6.06	25.23	4.413	1.832	A5A768	A5A768_PIG	Adaptor-related protein complex 3, delta-1 subunit (Fragment)		PIG	2	1.08643	0.824138	0.903649	1.04713	1.09648
1032	5.04	6.35	43.46	30.37	22.9	F1SPG1	F1SPG1_PIG	Uncharacterized protein		PIG	4	1.04713	0.954993	0.903649	0.972747	1.20226
1033	5.03	5.82	24.38	7.729	3.567	I3L7E5	I3L7E5_PIG	Uncharacterized protein (Fragment)		PIG	2	1.75388	1.87068	2.85759	2.24905	2.67917
1034	5.03	5.36	25	12.7	11.71	B2CCY7	B2CCY7_PIG	Nuclear matrix protein 200		PIG	4	2.67917	2.80543	0.717794	3.31131	2.83139
1035	5.03	5.08	29.08	8.929	8.929	F2Z5F9	F2Z5F9_PIG	Uncharacterized protein		PIG	3	1.33045	1.23595	1.31826	1.15878	1.2942
1036	5.01	6.87	30.22	19.23	16.48	I3LF38	I3LF38_PIG	Uncharacterized protein (Fragment)		PIG	4	0.903649	1.05682	1.30617	1.03753	1.23595
1037	4.99	5.25	60.95	42.86	29.52	H6TBN0	H6TBN0_PIG	Thioredoxin		PIG	4	0.954993	0.465586	0.346737	0.461318	0.242103
1038	4.98	5.76	29.38	6.739	5.391	F1S669	F1S669_PIG	Uncharacterized protein		PIG	3	1.27057	1.33045	1.19124	0.758578	1.14815
1039	4.98	5.65	20.4	12	5.4	F1RQ40	F1RQ40_PIG	Uncharacterized protein (Fragment)		PIG	3	0.903649	1.09648	0.679204	0.831764	0.744732
1040	4.97	21.77	41.79	28.6	22.34	I3LE01	I3LE01_PIG	Uncharacterized protein		PIG	10	0.711214	1.00925	0.597035	0.77983	0.870964
1041	4.97	6.09	22.32	8.603	6.983	F1RHZ9	F1RHZ9_PIG	Uncharacterized protein		PIG	4	0.870964	0.847227	0.92045	0.981748	0.954993
1042	4.95	23.19	80.08	67.48	54.07	F1SDR7	F1SDR7_PIG	Uncharacterized protein		PIG	15	0.912011	1.02802	1.05682	1.04713	0.887156
1043	4.95	5.01	53.68	43.16	43.16	I3LS73	I3LS73_PIG	Uncharacterized protein		PIG	4	1.30617	1.52757	2.26987	1.1695	1.72187
1044	4.94	6.4	30.86	17.59	13.27	I3L6B9	I3L6B9_PIG	Uncharacterized protein		PIG	3	0.954993	1.19124	1.13763	1.10662	1.18032
1045	4.93	5.21	56.95	29.14	20.53	B5APV0	B5APV0_PIG	Actin-related protein 2/3 complex subunit 5		PIG	3	0.870964	0.801678	0.912011	0.636796	0.672977
1046	4.92	4.95	66.06	33.03	33.03	F1RJI7	F1RJI7_PIG	Cytochrome c oxidase subunit 6A, mitochondrial		PIG	3	0.946237	0.92045	0.946237	0.903649	0.831764
1047	4.9	4.96	29.3	8.232	8.232	F1RN44	F1RN44_PIG	Uncharacterized protein		PIG	3	1.13763	1.41906	1.09648	1.1272	1.01859
1048	4.88	10.9	41.97	8.903	6.518	F1SGG3	F1SGG3_PIG	Uncharacterized protein		PIG	6	0.448745	0.349945	0.380189	0.444631	0.77983
1049	4.88	5.49	32.08	12.5	12.5	I3LBT8	I3LBT8_PIG	Small nuclear ribonucleoprotein-associated protein		PIG	4	2.37684	0.895365	2.99226	1.09648	1.78649
1050	4.86	5.15	44.76	12.28	6.65	F2Z5I5	F2Z5I5_PIG	Uncharacterized protein		PIG	2	0.879022	0.912011	1.07647	0.912011	1.18032
1051	4.85	8.1	30.11	7.556	6.494	E5F1H4	E5F1H4_PIG	Signal transducer and activator of transcription 6		PIG	4	0.772681	0.704693	0.77983	0.937562	0.660694
1052	4.85	5.72	21.27	10.96	9.868	F1RYY0	F1RYY0_PIG	Uncharacterized protein		PIG	3	1.27057	0.972747	1.22462	1.25892	1.52757
1053	4.84	5.26	41.89	21.28	13.51	F1RSH0	F1RSH0_PIG	Uncharacterized protein		PIG	3	0.824138	1.31826	1.55597	1.51356	1.14815
1054	4.84	5.11	42.59	22.22	15.74	I3LFQ0	I3LFQ0_PIG	Uncharacterized protein		PIG	4	0.887156	1	1.21339	1.24738	1.34276
1055	4.83	52.81	51.54	36.52	27.86	F1S0D7	F1S0D7_PIG	Uncharacterized protein (Fragment)		PIG	25	0.903649	0.554626	0.469894	0.251189	0.356451
1056	4.83	6.05	23.04	3.799	3.055	I3LPL7	I3LPL7_PIG	Uncharacterized protein		PIG	3	5.19996	1.49969	8.47227	4.57088	2.07014
1057	4.83	4.89	65.73	42.66	34.27	F2Z512	F2Z512_PIG	Uncharacterized protein		PIG	3	1	1.03753	0.972747	1.2942	1.01859
1058	4.83	4.84	59.51	32.68	14.15	I3LPU8	I3LPU8_PIG	Uncharacterized protein		PIG	2	0.895365	1	1.1272	1.1695	1.04713
1059	4.82	6.8	23.17	5.591	3.517	I3LVK3	I3LVK3_PIG	Uncharacterized protein (Fragment)		PIG	3	5.70164	3.46737	7.11213	5.80764	6.85488
1060	4.82	5.38	49.53	28.77	9.434	F2Z5R5	F2Z5R5_PIG	Uncharacterized protein		PIG	2	0.47863	0.283139	0.248886	0.461318	0.519996
1061	4.81	4.81	70.97	56.45	56.45	I3LLY4	I3LLY4_PIG	Uncharacterized protein		PIG	3	6.79204	27.2898	33.4195	25.3513	21.8776
1062	4.78	6.01	32.73	8.544	2.647	F1SGD2	F1SGD2_PIG	Uncharacterized protein		PIG	2	0.954993	1.33045	1.08643	1.43219	1.8197
1063	4.78	5.2	39.2	21.59	14.2	I3LDC3	I3LDC3_PIG	Uncharacterized protein		PIG	2	1.13763	0.937562	0.30761	1.18032	1
1064	4.78	4.89	51.62	12.27	12.27	O77591	IMPA1_PIG	Inositol monophosphatase 1		PIG	3	1.18032	0.990832	1.07647	1.21339	0.903649
1065	4.77	5.19	34.63	7.046	3.898	F1RPX1	F1RPX1_PIG	Uncharacterized protein		PIG	3	0.903649	1.23595	1.48594	1.14815	1.20226
1066	4.76	4.91	51.44	12.46	7.029	I3LF44	I3LF44_PIG	Uncharacterized protein		PIG	2	0.903649	0.751623	0.787046	0.679204	0.731139
1067	4.76	4.84	40.76	33.15	29.89	F1RX99	F1RX99_PIG	Uncharacterized protein		PIG	4	1.08643	1.04713	1.05682	1.20226	1.18032
1068	4.76	4.82	35.9	20.51	16.12	Q1W2K3	Q1W2K3_PIG	Proteasome subunit beta type		PIG	3	0.963829	0.737904	0.794328	0.855067	0.772681
1069	4.75	7.06	21.91	4.637	2.755	F1SUQ5	F1SUQ5_PIG	Uncharacterized protein		PIG	3	0.912011	1.03753	1.22462	0.83946	0.648634
1070	4.75	5.45	80.46	74.71	21.84	P12026	ACBP_PIG	Acyl-CoA-binding protein		PIG	3	1.03753	1.49969	0.642688	1	0.496592
1071	4.74	4.92	20.44	4.992	3.9	F1SQ87	F1SQ87_PIG	Uncharacterized protein		PIG	2	2.72898	1.19124	2.53513	0.83946	1.70608
1072	4.73	10.74	45.68	21.73	17.27	E3UV40	E3UV40_PIG	Extracellular signal-regulated kinase-2		PIG	6	1.24738	3.43558	2.48886	2.42103	1.61436
1073	4.73	6.83	30.88	11.29	8.295	F1SR10	F1SR10_PIG	Uncharacterized protein		PIG	4	1.13763	1.1695	1.19124	0.92045	1.13763
1074	4.71	5.73	39.32	19.42	15.05	I3LAJ6	I3LAJ6_PIG	Uncharacterized protein		PIG	3	0.413047	1.05682	0.636796	0.737904	0.972747
1075	4.7	5.24	36.26	16.12	8.791	I3LGJ4	I3LGJ4_PIG	Uncharacterized protein		PIG	2	1.18032	1.14815	1.14815	1.23595	0.981748
1076	4.7	5.21	28.06	10.82	10.82	F1RM25	F1RM25_PIG	Serine/threonine-protein phosphatase (Fragment)		PIG	3	0.990832	0.963829	0.524808	1.10662	0.510505
1077	4.69	6.18	26.77	9.764	3.704	F1SCI9	F1SCI9_PIG	Syntaxin-binding protein 2		PIG	2	0.0946237	1.39316	0.801678	1.22462	0.717794
1078	4.67	5.54	25.71	12.73	5.455	F1SQG5	F1SQG5_PIG	Uncharacterized protein		PIG	2	2.53513	4.48745	5.70164	4.87529	7.31139
1079	4.65	4.95	77.55	30.61	25.51	Q29290	CYTB_PIG	Cystatin-B		PIG	3	0.847227	0.946237	0.794328	0.758578	0.717794
1080	4.65	4.84	57.59	22.78	15.82	F2Z4Y8	F2Z4Y8_PIG	Uncharacterized protein		PIG	3	1.03753	1.05682	1.03753	0.946237	1.05682
1081	4.62	17.34	73.1	73.1	72.41	Q29568	Q29568_PIG	Phosphopyruvate hydratase (Fragment)		PIG	13	1.1272	0.870964	0.990832	0.946237	0.77983
1082	4.62	4.72	33.71	21.14	13.71	F1SHU0	F1SHU0_PIG	Uncharacterized protein (Fragment)		PIG	2	1.03753	0.559758	1.25892	1.41906	2.01372
1083	4.61	5.17	50.17	25.25	20.27	F1RME0	F1RME0_PIG	Uncharacterized protein		PIG	3	1.51356	0.394457	1.70608	0.597035	0.737904
1084	4.61	4.66	40.67	11.98	10.03	F1RMA7	F1RMA7_PIG	Uncharacterized protein		PIG	2	1.0666	1.28233	0.679204	0.452898	0.711214
1085	4.6	5.36	26.41	16.9	8.099	F1RFF5	F1RFF5_PIG	Uncharacterized protein		PIG	2	1.40605	1.21339	1.23595	0.608135	0.554626
1086	4.6	5.02	20.94	4.009	3.118	F1RKG9	F1RKG9_PIG	Uncharacterized protein		PIG	3	1.22462	0.765597	1.38038	0.636796	0.954993
1087	4.59	5.63	31.73	8.499	3.116	F1S5M9	F1S5M9_PIG	Uncharacterized protein		PIG	2	1.45881	5.44503	5.64937	4.7863	5.10505
1088	4.59	4.74	45.21	23.29	14.61	F1S2Q3	F1S2Q3_PIG	Uncharacterized protein		PIG	3	0.887156	0.972747	1.01859	0.928966	0.937562
1089	4.58	5.62	37.5	16.13	12.9	B8XTR7	B8XTR7_PIG	Granzyme B		PIG	5	2.46604	1.78649	0.679204	2.12814	0.685488
1090	4.58	5.07	24.66	11.15	6.081	I3LFY6	I3LFY6_PIG	Uncharacterized protein		PIG	2	0.737904	0.387258	0.356451	0.529663	0.210863
1091	4.57	5.68	27.83	16.52	12.17	F1S710	F1S710_PIG	Uncharacterized protein		PIG	4	1.03753	1.10662	1.25892	1.44544	1.14815
1092	4.57	5.36	28.25	10.56	4.137	F1S4Y0	F1S4Y0_PIG	Uncharacterized protein		PIG	2	1.30617	1.55597	1.64437	1.8197	1.25892
1093	4.55	4.99	26.35	15.02	7.635	I3LB68	I3LB68_PIG	Uncharacterized protein		PIG	2	0.180302	0.92045	1.18032	0.57544	0.60256
1094	4.55	4.72	52.63	26.32	18.95	I3LPF1	I3LPF1_PIG	Uncharacterized protein		PIG	2	0.972747	0.972747	1.08643	1.04713	1
1095	4.54	5.2	30.09	16.62	8.596	F1RFD0	F1RFD0_PIG	Uncharacterized protein		PIG	3	1.72187	1.44544	1.22462	1.38038	0.660694
1096	4.54	4.82	35.87	13.76	7.617	F1S827	F1S827_PIG	Uncharacterized protein		PIG	2	0.92045	1.20226	1.0666	0.380189	3.46737
1097	4.53	6.46	32.62	9.173	4.87	C6EVT4	C6EVT4_PIG	E-cadherin		PIG	3	1.04713	1.34276	1.11686	1.23595	1.21339
1098	4.53	6.27	32.95	6.492	2.422	I3LR20	I3LR20_PIG	Uncharacterized protein		PIG	3	0.461318	0.440555	0.801678	0.510505	1.22462
1099	4.53	4.63	42.96	28.87	17.61	I3L5V7	I3L5V7_PIG	Uncharacterized protein		PIG	2	0.47863	0.903649	0.642688	0.37325	0.539511
1100	4.53	4.61	41.35	26.92	13.46	J9JIK8	J9JIK8_PIG	Protein-L-isoaspartate O-methyltransferase (Fragment)		PIG	3	3.94457	1.83654	1.77011	2.70396	1.30617
1101	4.51	4.51	32.65	32.65	27.21	F1SQP4	F1SQP4_PIG	Uncharacterized protein (Fragment)		PIG	3	0.772681	0.972747	1.21339	0.49204	1.03753
1102	4.5	5.08	37.44	10.96	8.676	F1SQW0	F1SQW0_PIG	Uncharacterized protein		PIG	3	0.862979	1.07647	1.1695	0.972747	1.15878
1103	4.49	6.39	29.88	3.187	1.783	F1RJP9	F1RJP9_PIG	Uncharacterized protein		PIG	2	0.698232	1.02802	0.630957	0.855067	0.879022
1104	4.49	5.78	31.62	15.28	7.638	F1SSM7	F1SSM7_PIG	Uncharacterized protein		PIG	3	0.794328	1	0.49204	0.420727	0.469894
1105	4.48	4.93	26.43	9.227	6.983	F1SE74	F1SE74_PIG	Uncharacterized protein		PIG	2	1.97697	1.92309	1.92309	1.30617	2.07014
1106	4.48	4.6	18	7.771	4.294	Q8MHZ1	Q8MHZ1_PIG	O-acyltransferase		PIG	3	1.08643	0.855067	0.847227	0.831764	0.870964
1107	4.47	5.07	32.46	13.13	10.26	F1S9A4	F1S9A4_PIG	Uncharacterized protein		PIG	3	1.75388	24.2103	32.8095	12.3595	23.9883
1108	4.47	4.62	42.26	8.222	5.927	A5GFT5	A5GFT5_PIG	Aminopeptidase-like 1		PIG	2	1.5417	0.879022	1.07647	1.36773	1.48594
1109	4.46	6.07	28.68	13.07	7.985	D3K5M7	D3K5M7_PIG	Cleavage and polyadenylation specific factor 6		PIG	3	0.346737	0.444631	0.717794	0.895365	1.2942
1110	4.46	5.41	29.33	11.7	5.926	I3LR85	I3LR85_PIG	Uncharacterized protein		PIG	4	0.981748	0.824138	0.963829	0.946237	0.895365
1111	4.46	5.31	65	24	20.5	Q06AB2	Q06AB2_PIG	UBC1		PIG	3	1.25892	1.28233	1.20226	1.21339	0.963829
1112	4.45	5.35	37.62	13.08	5.841	F1SS16	F1SS16_PIG	Uncharacterized protein		PIG	2	0.758578	1.13763	1.31826	1.41906	0.679204
1113	4.44	4.86	17.37	9.275	3.541	F1S5Y5	F1S5Y5_PIG	Uncharacterized protein		PIG	2	0.787046	0.83946	0.751623	0.77983	0.895365
1114	4.41	8.34	65.85	40.24	31.71	F2Z5I9	F2Z5I9_PIG	Destrin (Fragment)		PIG	5	4.61318	4.48745	2.39883	1.00925	3.90841
1115	4.41	4.6	63.81	23.33	20.48	I3LSL7	I3LSL7_PIG	Uncharacterized protein		PIG	3	1.04713	1.14815	1.25892	0.824138	0.862979
1116	4.4	9.09	30.29	8.19	5.524	F1SSG3	F1SSG3_PIG	Coronin		PIG	4	3.34195	1.99526	0.847227	2.05116	1.31826
1117	4.4	8.61	23.68	8.509	3.772	F1RIE2	F1RIE2_PIG	Uncharacterized protein		PIG	5	0.895365	2.1677	2.03236	2.48886	1.64437
1118	4.4	6.64	24.62	13.98	10.94	F1ST73	F1ST73_PIG	Uncharacterized protein (Fragment)		PIG	3	0.731139	0.77983	0.77983	0.580764	0.428549
1119	4.4	4.77	24.53	9.644	6.08	I3LRU5	I3LRU5_PIG	Ubiquitin carboxyl-terminal hydrolase (Fragment)		PIG	2	0.636796	0.331131	0.564937	1.11686	1.25892
1120	4.39	5.04	19.27	5.731	3.322	Q4A3R3	DMBT1_PIG	Deleted in malignant brain tumors 1 protein		PIG	3	0.83946	1.08643	0.928966	1.20226	1.02802
1121	4.39	4.5	10.99	8.405	6.897	F1RKW7	F1RKW7_PIG	Uncharacterized protein		PIG	3	0.847227	0.954993	0.824138	0.83946	1.14815
1122	4.38	9.29	53.28	23.46	10.93	A7KZR2	A7KZR2_PIG	Cytochrome P450		PIG	4	0.809096	0.92045	0.613762	0.685488	0.363078
1123	4.38	5.42	35.23	12.75	9.732	F1SAB0	F1SAB0_PIG	Uncharacterized protein		PIG	3	0.0469894	0.483059	0.390841	0.145881	1
1124	4.38	4.77	20.06	6.356	3.531	F1S8T1	F1S8T1_PIG	Uncharacterized protein		PIG	2	1.7378	2.65461	1.67494	1.36773	2.53513
1125	4.37	5.15	26.3	14.29	10.39	I3LF61	I3LF61_PIG	Uncharacterized protein (Fragment)		PIG	3	0.42462	0.432514	0.515229	0.496592	0.170608
1126	4.37	4.41	33.07	15.94	12.75	F1SKH6	F1SKH6_PIG	Uncharacterized protein (Fragment)		PIG	2	0.946237	1.58489	0.642688	0.272898	1.24738
1127	4.36	4.67	45.31	25	10.42	F1RU54	F1RU54_PIG	Uncharacterized protein		PIG	2	1.5417	1.25892	1.65959	1.72187	1.7378
1128	4.35	7.72	28.3	4.856	2.124	F1SSN5	F1SSN5_PIG	Uncharacterized protein		PIG	2	0.963829	1.03753	1.02802	1.10662	0.946237
1129	4.35	5.46	42.73	19.38	12.33	Q28979	Q28979_PIG	Cytochrome P450 2C35 (Fragment)		PIG	2	1.41906	2.31206	0.291072	1.2942	0.731139
1130	4.35	4.4	27.42	16.13	12.37	P00377	DYR_PIG	Dihydrofolate reductase		PIG	2	2.33346	1.33045	5.49541	5.19996	7.24436
1131	4.34	5.18	48.96	14.93	11.46	Q06AA7	Q06AA7_PIG	TRA2B		PIG	3	0.879022	0.83946	0.824138	1.07647	1.02802
1132	4.34	5.15	48.7	34.42	20.13	B8Y648	B8Y648_PIG	Ubiquitin-conjugating enzyme E2L 3		PIG	4	1.0666	1.11686	1.15878	1.00925	1.1695
1133	4.34	4.49	27.14	15.71	11.9	F1SUM3	F1SUM3_PIG	Uncharacterized protein (Fragment)		PIG	2	0.83946	0.505825	0.0954993	0.685488	1.13763
1134	4.34	4.37	45.14	29.86	23.61	F1S393	F1S393_PIG	Uncharacterized protein		PIG	2	1.10662	1.52757	0.660694	0.744732	1.36773
1135	4.33	4.61	25	13.07	11.7	F1ST81	F1ST81_PIG	Uncharacterized protein		PIG	4	1.83654	0.698232	1.43219	0.420727	0.265461
1136	4.33	4.33	22.03	14.98	11.01	F1SGL4	F1SGL4_PIG	Uncharacterized protein (Fragment)		PIG	2	0.887156	1.18032	1.05682	1.83654	0.862979
1137	4.31	4.6	17.56	8.015	4.008	I3LNT8	I3LNT8_PIG	Solute carrier family 2, facilitated glucose transporter member 2 (Fragment)		PIG	2	0.672977	0.751623	0.394457	0.353183	0.398107
1138	4.3	12.52	26.18	5.346	3.098	F1SU27	F1SU27_PIG	Uncharacterized protein		PIG	6	0.972747	1	1.22462	1	1.00925
1139	4.3	7.13	18.16	4.553	1.646	F1RVY6	F1RVY6_PIG	Integrin beta		PIG	2	0.895365	0.928966	0.831764	0.751623	0.928966
1140	4.3	5.63	44.27	8.718	4.615	F1RZ71	F1RZ71_PIG	Uncharacterized protein		PIG	2	0.870964	0.981748	1.04713	0.831764	1.05682
1141	4.3	4.38	48.87	42.11	30.08	F1RMR5	F1RMR5_PIG	Uncharacterized protein		PIG	2	1.19124	1.31826	1.1272	1.09648	1.05682
1142	4.29	7.75	49.43	18	12.07	I3LUR5	I3LUR5_PIG	Uncharacterized protein (Fragment)		PIG	5	0.630957	0.92045	0.280543	0.465586	0.283139
1143	4.29	4.92	16.67	5.639	3.634	F1S0R7	F1S0R7_PIG	Uncharacterized protein		PIG	2	1.31826	1.21339	1.40605	1.70608	2.0893
1144	4.29	4.59	25.08	2.28	1.444	F1S3A1	F1S3A1_PIG	Uncharacterized protein		PIG	2	1.5417	1.18032	0.972747	0.515229	0.679204
1145	4.28	4.71	40.15	16.06	13.5	Q6PWT7	CCS_PIG	Copper chaperone for superoxide dismutase		PIG	3	2.91072	1.87068	1.77011	1.97697	1.19124
1146	4.28	4.42	94.74	79.82	51.75	F1SIT7	F1SIT7_PIG	Uncharacterized protein		PIG	3	1.83654	1.67494	3.7325	4.96592	2.85759
1147	4.25	4.33	20.05	9.78	9.78	G3M436	G3M436_PIG	Mucin 13B (Fragment)		PIG	3	1.10662	0.912011	1.40605	0.353183	0.280543
1148	4.25	4.25	50	30	22.22	P80272	HMGN2_PIG	Non-histone chromosomal protein HMG-17		PIG	3	1.03753	1.19124	0.469894	0.809096	2.29087
1149	4.24	5	25.08	10.4	6.728	F1S1J9	F1S1J9_PIG	Uncharacterized protein		PIG	2	2.24905	2.53513	1.94089	2.83139	1.77011
1150	4.24	4.54	41.89	31.08	28.38	F1SRQ7	F1SRQ7_PIG	Single-stranded DNA-binding protein		PIG	3	0.862979	0.895365	0.666807	0.870964	1.1695
1151	4.23	24.44	83.92	74.13	56.64	I3L7T6	I3L7T6_PIG	Histone H2A		PIG	32	2.63027	1.90546	1.25892	1.25892	2.96483
1152	4.23	6.74	25.22	3.272	1.055	F1S9I0	F1S9I0_PIG	Uncharacterized protein		PIG	2	1.39316	1.47231	0.862979	1.31826	1.00925
1153	4.23	5.13	31.69	8.287	2.8	I3LCC2	I3LCC2_PIG	Uncharacterized protein		PIG	2	1.10662	1	1.31826	1.10662	1.35519
1154	4.22	6.31	21.46	5.172	2.203	F1SN89	F1SN89_PIG	Peptidyl-prolyl cis-trans isomerase (Fragment)		PIG	2	1.0666	0.704693	1.08643	0.981748	1.11686
1155	4.22	4.72	31.4	4.696	3.008	F1RL66	F1RL66_PIG	Uncharacterized protein		PIG	2	1.01859	0.879022	1.04713	1.05682	1.22462
1156	4.21	9.02	37.55	14.73	11.83	I6WV32	I6WV32_PIG	Interferon-induced protein with tetratricopeptide repeats 5		PIG	5	1.58489	1.08643	1.69044	1.31826	0.954993
1157	4.21	4.47	20.55	9.361	7.078	F1RKM1	F1RKM1_PIG	Uncharacterized protein (Fragment)		PIG	2	1.10662	0.586138	1.33045	0.77983	1.10662
1158	4.21	4.39	31.58	9.737	7.895	F1RW03	F1RW03_PIG	Uncharacterized protein		PIG	2	0.912011	0.972747	0.77983	1.33045	1.24738
1159	4.21	4.33	51.48	18.93	14.2	F1RMQ4	F1RMQ4_PIG	Uncharacterized protein		PIG	2	0.625173	1.99526	3.37287	2.46604	0.946237
1160	4.2	8.53	39.5	28.5	22.5	F2Z5F2	F2Z5F2_PIG	Uncharacterized protein		PIG	5	1.19124	1.15878	1.08643	1.00925	1.03753
1161	4.19	7.69	34.02	7.275	2.152	F1SAR6	F1SAR6_PIG	Uncharacterized protein		PIG	2	0.824138	0.816582	0.625173	0.534564	0.519996
1162	4.19	5.11	22.49	5.941	5.233	I3LRN0	I3LRN0_PIG	Uncharacterized protein		PIG	3	1	0.847227	0.731139	0.794328	0.554626
1163	4.19	4.55	44.95	12.39	6.422	F1RG19	F1RG19_PIG	Uncharacterized protein		PIG	2	0.794328	1.28233	1.07647	1.23595	2.99226
1164	4.19	4.34	26.17	5.593	5.593	Q0KKC2	Q0KKC2_PIG	N-acetylglucosaminyltransferase I		PIG	2	0.870964	1.18032	0.794328	1	0.801678
1165	4.18	9.79	37.97	27.85	20.57	I3LBF6	I3LBF6_PIG	Uncharacterized protein		PIG	7	1.44544	0.990832	1	1.04713	0.679204
1166	4.18	7.83	19.2	3.526	0.641	F1SU29	F1SU29_PIG	Uncharacterized protein (Fragment)		PIG	2	0.847227	0.972747	1.0666	1.02802	1
1167	4.18	6.18	32.75	19.21	9.607	F1SEQ7	F1SEQ7_PIG	Uncharacterized protein		PIG	3	1.07647	0.879022	0.772681	0.946237	0.928966
1168	4.18	5.15	48.86	19.03	9.375	Q9N0Y9	Q9N0Y9_PIG	Ubiquitous tropomodulin U-Tmod		PIG	2	1.08643	1.2942	1.03753	0.946237	1.33045
1169	4.18	4.25	33.16	21.24	14.51	I3LBX6	I3LBX6_PIG	Uncharacterized protein		PIG	2	1.09648	0.613762	0.990832	0.895365	0.887156
1170	4.17	14.89	62.5	52.84	37.5	F1S0A2	F1S0A2_PIG	Peptidyl-prolyl cis-trans isomerase		PIG	8	0.870964	0.794328	1.09648	0.698232	2.208
1171	4.17	5.41	24.62	5.513	1.711	F1RRG9	F1RRG9_PIG	Uncharacterized protein		PIG	2	1.43219	1.15878	1.14815	1.22462	1.40605
1172	4.16	6.63	27.32	12.59	3.8	Q2QLE3	TES_PIG	Testin		PIG	2	0.963829	1.1695	0.937562	0.903649	0.83946
1173	4.16	4.46	41.67	9.091	7.197	F1SN05	F1SN05_PIG	Uncharacterized protein (Fragment)		PIG	2	1	1.21339	1.13763	1.11686	1.2942
1174	4.16	4.39	52.78	34.03	23.61	F1SQN5	F1SQN5_PIG	Uncharacterized protein		PIG	3	1.02802	0.928966	1.08643	1.10662	0.887156
1175	4.16	4.27	67.61	42.96	25.35	F1SLC2	F1SLC2_PIG	Uncharacterized protein (Fragment)		PIG	2	0.809096	0.831764	0.824138	0.912011	1.00925
1176	4.15	6.53	39.01	11.09	8.031	F1SIX9	F1SIX9_PIG	Uncharacterized protein		PIG	3	0.672977	1.11686	0.855067	1.04713	0.570164
1177	4.15	5.62	35.09	6.705	4.85	I3LKZ2	I3LKZ2_PIG	Uncharacterized protein		PIG	3	1.05682	0.717794	1.21339	0.625173	0.619441
1178	4.14	7.44	17.98	5.138	4.282	F1S8Y2	F1S8Y2_PIG	Uncharacterized protein (Fragment)		PIG	5	1.30617	1.03753	1.1695	1.18032	0.981748
1179	4.14	4.48	21.53	7.639	6.481	F1RTB6	F1RTB6_PIG	Uncharacterized protein		PIG	3	0.220801	0.737904	1.03753	0.751623	1.15878
1180	4.14	4.2	42.39	38.04	38.04	I3LDW9	I3LDW9_PIG	Small nuclear ribonucleoprotein E		PIG	3	1.05682	0.731139	1.0666	0.679204	1.10662
1181	4.14	4.18	68.28	49.66	28.28	P62844	RS15_PIG	40S ribosomal protein S15		PIG	3	1.28233	1.23595	0.954993	1.13763	1.72187
1182	4.13	19.78	30.14	14.38	10.54	I3L6Y6	I3L6Y6_PIG	Uncharacterized protein (Fragment)		PIG	9	0.293765	0.717794	0.963829	0.765597	0.398107
1183	4.12	5.07	30.18	17.68	7.927	D6QST6	D6QST6_PIG	2,4-dienoyl-CoA reductase 1		PIG	3	1.5417	0.912011	0.322107	1.90546	0.30761
1184	4.12	4.75	20.68	4.716	3.144	F1SQX2	F1SQX2_PIG	Uncharacterized protein (Fragment)		PIG	2	0.717794	0.539511	2.208	4.20727	2.80543
1185	4.12	4.53	23.85	4.173	4.173	F1RSN9	F1RSN9_PIG	Uncharacterized protein		PIG	3	0.564937	0.794328	0.672977	0.398107	0.20893
1186	4.12	4.52	33.23	8.683	7.186	F1SR71	F1SR71_PIG	Uncharacterized protein		PIG	2	0.92045	0.679204	0.737904	0.597035	0.529663
1187	4.12	4.38	44.69	20.39	17.6	F1SD78	F1SD78_PIG	Methylthioribose-1-phosphate isomerase		PIG	3	1.1695	1.48594	1.51356	1.59956	1.87068
1188	4.12	4.32	51.59	23.81	15.08	F2Z4Y0	F2Z4Y0_PIG	Uncharacterized protein		PIG	2	1.2942	1.19124	1.02802	0.972747	1.01859
1189	4.12	4.3	40.31	34.11	24.03	I3LPW0	I3LPW0_PIG	Uncharacterized protein		PIG	2	2.77971	3.83707	8.47227	4.65586	3.98107
1190	4.12	4.29	35.99	11.76	8.997	F1RJI1	F1RJI1_PIG	Uncharacterized protein		PIG	2	0.903649	1.0666	1.43219	1.45881	2.1677
1191	4.11	4.53	30.78	11.49	4.823	F1S775	F1S775_PIG	Uncharacterized protein		PIG	3	0.912011	1.07647	0.937562	0.847227	0.887156
1192	4.11	4.13	38.42	22.63	14.21	F1SQS2	F1SQS2_PIG	Uncharacterized protein		PIG	2	1.19124	1.35519	1.19124	1.45881	1.33045
1193	4.1	4.94	35.87	14.92	13.65	F1RH94	F1RH94_PIG	Uncharacterized protein (Fragment)		PIG	3	1	1.1695	1	1.21339	1.19124
1194	4.1	4.25	33.33	4.786	4.786	F1SC53	F1SC53_PIG	Uncharacterized protein		PIG	2	0.887156	5.49541	0.963829	0.816582	4.69894
1195	4.1	4.21	24.72	4.194	4.194	F1S7N6	F1S7N6_PIG	Uncharacterized protein (Fragment)		PIG	2	1.23595	1.33045	1.18032	1.18032	1.1272
1196	4.1	4.18	19.31	3.469	3.469	F1RM47	F1RM47_PIG	Uncharacterized protein		PIG	2	1.04713	1.07647	1.15878	1.25892	1.02802
1197	4.09	5.62	29.42	6.923	6.154	Q29551	SCOT1_PIG	Succinyl-CoA:3-ketoacid coenzyme A transferase 1, mitochondrial		PIG	3	1.67494	0.660694	1.45881	2.29087	1.20226
1198	4.09	5.38	60.42	11.11	11.11	P32394	HMOX1_PIG	Heme oxygenase 1		PIG	4	0.954993	1.08643	0.0505825	0.296483	0.369828
1199	4.09	4.44	18.74	5.594	5.594	F1RZJ5	F1RZJ5_PIG	Uncharacterized protein		PIG	3	1.48594	1.00925	0.452898	1.20226	0.679204
1200	4.09	4.23	47.15	33.33	30.08	F1S031	F1S031_PIG	Uncharacterized protein		PIG	2	0.831764	0.972747	1.08643	0.937562	0.0847227
1201	4.08	6.7	21.01	5.942	5.217	F1SVC4	F1SVC4_PIG	Uncharacterized protein		PIG	3	2.33346	1.22462	2.70396	2.70396	3.56451
1202	4.08	4.4	46.31	28.86	16.78	Q9GL64	Q9GL64_PIG	Transcription factor A (Fragment)		PIG	2	0.218776	1.45881	0.474242	0.17378	1.5417
1203	4.08	4.13	31.86	19.47	19.47	Q29036	DAD1_PIG	Dolichyl-diphosphooligosaccharide--protein glycosyltransferase subunit DAD1		PIG	3	1.01859	0.847227	0.972747	0.809096	1.14815
1204	4.08	4.1	63.83	31.91	31.91	F1RT87	F1RT87_PIG	Uncharacterized protein		PIG	5	1.49969	1.18032	1.18032	1.03753	1.10662
1205	4.08	4.1	34.44	25.17	25.17	Q2EN77	Q2EN77_PIG	Microsomal glutathione S-transferase 3		PIG	2	1.09648	0.809096	1.28233	1.09648	1.04713
1206	4.07	19.6	59.71	33.17	29.73	A6M930	A6M930_PIG	Eukaryotic translation initiation factor 4A isoform 2		PIG	13	0.554626	2.01372	1.28233	1.70608	0.524808
1207	4.07	6.06	39.3	23.51	10.88	F1RW78	F1RW78_PIG	Uncharacterized protein		PIG	4	1.08643	1.11686	1.09648	1.09648	1.49969
1208	4.07	4.8	24.56	6.842	6.14	I3LK21	I3LK21_PIG	Uncharacterized protein		PIG	2	0.824138	0.990832	0.903649	0.855067	0.928966
1209	4.07	4.64	26.55	14.16	11.95	F1SUP2	F1SUP2_PIG	Uncharacterized protein		PIG	2	1.05682	0.265461	0.559758	1.27057	1.35519
1211	4.07	4.12	35.53	9.158	9.158	G9M4N3	G9M4N3_PIG	Toll-interacting protein		PIG	2	1.36773	1.18032	1.78649	1.35519	1.6293
1212	4.06	4.78	18.95	5.413	3.276	F1SAL4	F1SAL4_PIG	Uncharacterized protein		PIG	2	1.59956	0.83946	0.660694	0.49204	0.057544
1213	4.06	4.66	20.9	8.424	3.9	F1RZV7	F1RZV7_PIG	Uncharacterized protein		PIG	2	0.946237	0.903649	1.14815	0.937562	0.724436
1214	4.06	4.59	17.38	10.98	9.451	F1SJ46	F1SJ46_PIG	Uncharacterized protein		PIG	2	0.954993	1.00925	1.01859	1.08643	0.963829
1215	4.06	4.45	35.44	9.825	9.825	F1SS81	F1SS81_PIG	Uncharacterized protein		PIG	2	0.794328	0.751623	1.19124	0.981748	1.08643
1216	4.06	4.42	21.99	2.492	2.492	F1RS89	F1RS89_PIG	Uncharacterized protein		PIG	2	1.44544	1.43219	1.23595	1.20226	1.30617
1217	4.06	4.33	39.17	22.12	11.06	B6E241	B6E241_PIG	Growth factor receptor bound protein 2		PIG	2	0.981748	0.937562	0.928966	0.990832	0.963829
1218	4.06	4.24	46.28	20.21	20.21	I3LI90	I3LI90_PIG	Uncharacterized protein		PIG	2	0.937562	0.855067	0.824138	0.787046	0.625173
1219	4.05	4.94	54.4	20.8	20.8	F2Z5F1	F2Z5F1_PIG	Uncharacterized protein		PIG	3	0.912011	1.05682	1.0666	1.07647	1.27057
1220	4.05	4.26	40.09	18.4	18.4	F1RRR1	F1RRR1_PIG	Uncharacterized protein		PIG	3	1.70608	1.39316	0.954993	1.36773	1.00925
1221	4.04	8.31	40.19	1.867	1.025	I3LCW3	I3LCW3_PIG	Uncharacterized protein		PIG	3	1.41906	1.90546	3.34195	2.63027	3.98107
1222	4.04	5.51	22.41	7.328	6.466	F1SHR2	F1SHR2_PIG	Uncharacterized protein		PIG	2	0.912011	0.990832	0.870964	0.847227	0.972747
1223	4.04	4.94	27.72	14.61	5.243	F1SGE4	F1SGE4_PIG	O-acyltransferase		PIG	2	0.972747	0.824138	0.831764	0.570164	0.244343
1224	4.04	4.84	22.78	8.611	7.222	F1SPR4	F1SPR4_PIG	Mannose-1-phosphate guanyltransferase beta		PIG	2	1.19124	1.01859	1.14815	1.35519	1.1695
1225	4.04	4.81	44.44	16.5	11.45	F1RKJ9	F1RKJ9_PIG	Uncharacterized protein		PIG	2	1.36773	1.10662	1.2942	0.420727	1.13763
1226	4.04	4.7	27.72	10.33	7.609	F1SJT1	F1SJT1_PIG	Uncharacterized protein		PIG	2	0.794328	0.586138	4.83059	0.226986	1.70608
1227	4.03	4.79	19	7.724	6.681	F1RRE0	F1RRE0_PIG	Uncharacterized protein		PIG	2	0.452898	0.862979	0.316228	0.895365	0.765597
1228	4.03	4.54	48.88	10.06	8.659	F1SQR1	F1SQR1_PIG	Uncharacterized protein		PIG	2	0.704693	0.461318	0.428549	0.597035	0.172187
1229	4.03	4.25	28.49	9.687	8.547	I3LAL1	I3LAL1_PIG	Uncharacterized protein		PIG	2	1.00925	0.630957	0.937562	0.847227	0.534564
1230	4.03	4.14	33.71	8.371	8.371	I3LK72	I3LK72_PIG	Uncharacterized protein (Fragment)		PIG	2	1.01859	1.04713	0.794328	0.816582	1.2942
1231	4.03	4.11	48.08	28.85	28.85	F1SFV3	F1SFV3_PIG	Uncharacterized protein		PIG	3	0.928966	0.946237	3.04789	3.63078	3.28095
1232	4.02	6.09	29.57	15.85	7.622	F1SUG3	F1SUG3_PIG	Uncharacterized protein		PIG	2	1.03753	0.903649	1.10662	1.11686	1.27057
1234	4.02	4.62	27.4	14.16	10.05	I3L656	I3L656_PIG	Uncharacterized protein		PIG	2	2.88403	1.72187	5.10505	2.48886	4.7863
1235	4.02	4.46	28.16	18.93	15.53	F1RHM8	F1RHM8_PIG	Uncharacterized protein		PIG	4	4.69894	6.66807	8.24138	8.24138	10.4713
1236	4.02	4.27	21.27	8.889	8.889	I3LEI2	I3LEI2_PIG	Uncharacterized protein		PIG	2	0.758578	0.691831	0.672977	0.570164	0.487529
1237	4.02	4.19	61.76	19.61	19.61	F2Z5S4	F2Z5S4_PIG	Uncharacterized protein		PIG	2	1.52757	1.34276	1.35519	1.64437	1.83654
1238	4.02	4.09	41.43	9.524	9.524	F1SPJ5	F1SPJ5_PIG	Uncharacterized protein (Fragment)		PIG	2	1.31826	2.14783	2.83139	1.72187	2.14783
1239	4.01	7.11	30.99	15.5	9.357	F1RRV6	F1RRV6_PIG	Uncharacterized protein		PIG	3	0.92045	0.895365	1.10662	0.809096	1.05682
1240	4.01	4.95	44.44	5.735	4.839	B9TSQ5	B9TSQ5_PIG	HLA-B-associated protein 5		PIG	3	1.21339	1.2942	1.43219	1.21339	1.0666
1241	4.01	4.6	36.63	23.05	19.34	F1SAD1	F1SAD1_PIG	Uncharacterized protein		PIG	3	0.737904	1.35519	1.1695	1.04713	0.831764
1242	4.01	4.42	24.02	10.61	9.497	F1RIA5	F1RIA5_PIG	Uncharacterized protein		PIG	2	0.972747	1.13763	1.40605	1.19124	0.895365
1243	4.01	4.15	27.47	11.72	9.89	F1SBT2	F1SBT2_PIG	ATP-dependent Clp protease proteolytic subunit		PIG	2	1.1695	0.912011	0.946237	1.30617	1.43219
1244	4	4.91	20.33	8.914	7.521	I3LK09	I3LK09_PIG	Uncharacterized protein		PIG	2	2.208	0.401791	2.0893	2.42103	3.40408
1245	4	4.51	21.07	17.62	15.71	F1RVD2	F1RVD2_PIG	Uncharacterized protein		PIG	2	1.78649	0.436516	8.62979	1.8197	1.30617
1246	4	4.36	26.92	4.049	4.049	F1S0P4	F1S0P4_PIG	Uncharacterized protein		PIG	2	0.765597	1.20226	1.09648	0.879022	1.1695
1247	4	4.31	54.63	29.63	25	Q2VTP6	Q2VTP6_PIG	Peptidyl-prolyl cis-trans isomerase		PIG	2	1.38038	1.51356	0.794328	1.13763	0.990832
1248	4	4.19	21.97	7.325	7.325	F1SLS7	F1SLS7_PIG	Autophagy-related protein 3		PIG	2	1.20226	1.18032	1.72187	1.14815	1.09648
1249	4	4.17	23.3	20.45	18.18	C3UP60	C3UP60_PIG	MAL2 proteolipid protein		PIG	2	0.704693	0.937562	1.36773	1.02802	1.40605
1250	4	4.16	29.93	15.65	15.65	F1RII7	F1RII7_PIG	Hemoglobin subunit beta		PIG	2	1.21339	1.51356	2.18776	0.145881	2.39883
1251	4	4.16	63.77	30.43	30.43	Q6QAT1	RS28_PIG	40S ribosomal protein S28		PIG	2	1.00925	1.23595	1.01859	1.01859	1.34276
1252	4	4.14	23.66	5.591	5.591	I3LQB3	I3LQB3_PIG	V-type proton ATPase subunit H		PIG	2	0.452898	1.38038	0.870964	0.288403	1
1253	4	4.11	49.18	40.98	40.98	I3LHL0	I3LHL0_PIG	Uncharacterized protein		PIG	3	1.13763	0.928966	0.772681	0.794328	0.787046
1254	4	4.07	35	18.57	18.57	F1RQ06	F1RQ06_PIG	Peptidyl-prolyl cis-trans isomerase		PIG	2	1.31826	1.22462	1.25892	1.48594	1.10662
1255	3.96	4.99	48.76	13.48	7.64	F1RYV9	F1RYV9_PIG	Uncharacterized protein		PIG	3	1.1272	0.597035	0.0879023	0.170608	0.103753
1257	3.95	4.94	26.33	7.005	5.797	F1SBI1	F1SBI1_PIG	Uncharacterized protein (Fragment)		PIG	2	2.48886	0.794328	1.02802	1.7378	1.94089
1258	3.95	4.26	28.37	9.27	5.337	A9YUA9	A9YUA9_PIG	Alpha-2-macroglobulin receptor-associated protein		PIG	2	1.95885	1.59956	2.26987	2.35505	2.1677
1259	3.93	31.3	70.47	61.41	51.34	Q6QRN9	ADT3_PIG	ADP/ATP translocase 3		PIG	20	1.24738	1.01859	1.40605	1.44544	2.58226
1260	3.93	6.39	34.13	7.558	4.375	F1SBY9	F1SBY9_PIG	Uncharacterized protein (Fragment)		PIG	3	1.21339	0.737904	0.178649	0.100925	0.457088
1261	3.92	4.07	20.19	3.188	2.232	F1RSJ7	F1RSJ7_PIG	Uncharacterized protein		PIG	2	1.70608	1.69044	1.39316	1.02802	1.55597
1262	3.92	3.97	23	14.98	14.98	F1RKU4	F1RKU4_PIG	Uncharacterized protein		PIG	3	0.946237	1.07647	1.11686	1.19124	1.04713
1263	3.91	6.41	44.67	16.75	16.75	F1S091	F1S091_PIG	Uncharacterized protein		PIG	3	1.19124	1.09648	1.05682	1.02802	0.990832
1264	3.91	5.27	22.95	4.095	3.341	I3L5Y3	I3L5Y3_PIG	Uncharacterized protein (Fragment)		PIG	3	0.870964	0.744732	0.946237	0.772681	0.666807
1265	3.9	8.51	25.69	5.505	2.267	F1RPQ8	F1RPQ8_PIG	Uncharacterized protein (Fragment)		PIG	2	0.260615	0.654636	0.648634	0.0564937	0.165959
1266	3.9	5.43	33	7.25	6	F1SPI1	F1SPI1_PIG	Uncharacterized protein		PIG	3	1.14815	0.855067	1.07647	0.737904	1.14815
1267	3.9	4.33	23.35	8.122	6.599	I3LR17	I3LR17_PIG	Uncharacterized protein		PIG	2	1.01859	1.24738	0.972747	1.13763	0.92045
1268	3.89	6.38	16.34	8.416	3.267	I3LDM3	I3LDM3_PIG	Uncharacterized protein (Fragment)		PIG	3	1.08643	0.862979	1.22462	1.21339	1.21339
1269	3.89	6.02	27.22	9.982	7.26	F1RRB3	F1RRB3_PIG	Uncharacterized protein (Fragment)		PIG	3	0.363078	1.40605	0.465586	1.44544	0.737904
1270	3.89	3.89	42.41	15.18	15.18	F1SLA8	F1SLA8_PIG	Uncharacterized protein (Fragment)		PIG	2	1.20226	0.903649	1.27057	1.13763	0.954993
1271	3.88	3.98	19.65	6.769	6.769	F1SQG6	F1SQG6_PIG	Uncharacterized protein		PIG	2	1.07647	1.00925	1.58489	1.20226	1.19124
1272	3.87	4.02	28.75	14.58	7.083	I3LJS6	I3LJS6_PIG	Uncharacterized protein		PIG	2	0.299226	0.824138	0.928966	0.356451	1.10662
1273	3.86	3.96	49.72	25.14	19.55	E0YLM4	E0YLM4_PIG	Mesencephalic astrocyte-derived neurotrophic factor		PIG	4	1.28233	0.946237	1.07647	1.1272	0.954993
1274	3.85	3.95	15.09	7.719	7.719	B2ZPK1	B2ZPK1_PIG	Cytochrome b reductase 1		PIG	3	1.11686	0.963829	0.862979	0.597035	0.648634
1276	3.83	4.21	37.33	11.39	5.305	F1SD97	F1SD97_PIG	Uncharacterized protein		PIG	2	14.8594	4.13048	9.90832	13.3045	14.4544
1277	3.82	4.45	21.74	7.246	6.087	F1SEQ3	F1SEQ3_PIG	Uncharacterized protein		PIG	2	0.855067	1.28233	0.879022	0.981748	0.765597
1278	3.81	3.86	79.17	37.5	29.17	F1S4Y6	F1S4Y6_PIG	Uncharacterized protein		PIG	2	0.879022	0.301995	0.440555	0.648634	0.630957
1279	3.8	10.16	35.97	12.42	7.066	F1SNB7	F1SNB7_PIG	Uncharacterized protein		PIG	4	0.990832	1.08643	0.648634	0.60256	0.990832
1280	3.8	6.53	26.63	5.155	2.921	I3LTY7	I3LTY7_PIG	Uncharacterized protein (Fragment)		PIG	3	1.28233	1.00925	1.10662	1.30617	0.672977
1281	3.8	4.02	52.11	15.49	9.859	D2JYK5	D2JYK5_PIG	CDP-diacylglycerol-inositol 3-phosphatidyltransferase		PIG	2	1.75388	1.40605	1.49969	1.20226	1.05682
1282	3.8	3.83	56.73	39.42	32.69	F2Z5J5	F2Z5J5_PIG	Enhancer of rudimentary homolog		PIG	3	0.666807	1.99526	2.03236	2.35505	2.65461
1283	3.8	3.83	54.55	42.73	26.36	I3LM66	I3LM66_PIG	Uncharacterized protein		PIG	3	0.862979	0.554626	0.275423	0.642688	1.20226
1284	3.79	4.33	43.65	18.78	11.05	F1S9L2	F1S9L2_PIG	Radical S-adenosyl methionine domain-containing protein 2		PIG	3	0.946237	1.25892	0.870964	0.794328	0.15417
1285	3.78	5.09	26.87	4.213	2.544	F1RHG1	F1RHG1_PIG	Uncharacterized protein		PIG	3	2.39883	2.70396	3.34195	5.05825	5.54626
1286	3.78	4.24	42.86	17.86	4.464	F1S9I9	F1S9I9_PIG	Uncharacterized protein		PIG	1	1.33045	1.20226	0.847227	1.47231	0.990832
1287	3.77	5.03	24.3	11.68	11.68	I3L9K0	I3L9K0_PIG	Uncharacterized protein		PIG	3	0.597035	0.83946	0.672977	0.57544	0.586138
1288	3.77	3.82	27.87	17.62	13.93	Q8HXL4	Q8HXL4_PIG	Cytoskeleton-associated protein 1		PIG	2	1.41906	1.1695	1.55597	1.13763	1
1289	3.75	3.76	84.44	53.33	33.33	Q8MJG6	Q8MJG6_PIG	ATP synthase gamma subunit 1 (Fragment)		PIG	4	0.855067	0.862979	0.912011	0.862979	0.92045
1290	3.74	41.65	71.91	61.8	58.65	F2Z5B2	F2Z5B2_PIG	Uncharacterized protein		PIG	42	0.772681	0.440555	0.461318	0.237684	0.316228
1291	3.74	3.97	28.14	12.06	12.06	Q6IM70	Q6IM70_PIG	RTN4-C		PIG	2	1.09648	0.405508	0.613762	0.0448745	0.981748
1292	3.74	3.74	16.59	11.95	7.301	F1S1U5	F1S1U5_PIG	Uncharacterized protein		PIG	2	0.847227	0.505825	0.717794	0.903649	1.39316
1293	3.73	6.93	44.17	25.44	12.01	F1SE26	F1SE26_PIG	Uncharacterized protein		PIG	4	0.265461	0.334195	0.246604	0.387258	0.207014
1294	3.73	4.2	32.98	19.68	12.23	C5HGF3	TMCO1_PIG	Transmembrane and coiled-coil domains protein 1		PIG	3	0.744732	0.772681	0.751623	0.903649	0.862979
1295	3.72	4.04	55.43	8.527	8.527	F1RKY1	F1RKY1_PIG	Uncharacterized protein		PIG	2	0.816582	0.937562	0.928966	1.01859	0.862979
1296	3.7	6.1	25.75	11.38	10.03	F1S7L8	F1S7L8_PIG	Uncharacterized protein		PIG	3	0.801678	0.666807	0.608135	0.990832	0.724436
1297	3.7	4.78	26.1	14.01	8.516	I3LAT6	I3LAT6_PIG	Uncharacterized protein		PIG	2	0.666807	1.7378	3.43558	3.19154	2.83139
1298	3.69	3.85	65.38	32.69	25	F1SUB1	F1SUB1_PIG	Uncharacterized protein		PIG	2	1.35519	1.41906	1.18032	1.70608	1.23595
1299	3.69	3.83	27.46	16.9	16.9	F1RGX4	F1RGX4_PIG	Hemoglobin subunit alpha		PIG	2	0.394457	0.483059	0.37325	0.380189	0.457088
1300	3.67	4.14	16.87	6.911	3.252	I3LQI9	I3LQI9_PIG	Uncharacterized protein (Fragment)		PIG	2	1.14815	1.04713	1.19124	1.18032	1.24738
1301	3.66	19.74	28.17	3.772	1.237	F1SQ16	F1SQ16_PIG	Uncharacterized protein		PIG	6	0.597035	2.70396	2.33346	1.6293	2.65461
1302	3.66	3.83	42.28	12.66	7.595	D0G777	D0G777_PIG	S-adenosylmethionine synthase		PIG	2	0.816582	1.21339	0.879022	1.22462	1.14815
1303	3.65	4.76	27.97	9.322	5.085	I3LUM9	I3LUM9_PIG	Uncharacterized protein		PIG	2	1.15878	0.937562	1.00925	2.48886	1.18032
1304	3.64	4.43	40.38	6.695	3.766	F1RYT3	F1RYT3_PIG	Uncharacterized protein		PIG	2	1.03753	1.13763	1.00925	0.937562	1.00925
1305	3.64	3.74	70.69	26.72	20.69	F1SPH5	F1SPH5_PIG	40S ribosomal protein S26		PIG	2	0.356451	3.37287	3.66438	10.4713	4.16869
1306	3.63	5.73	39.83	5.403	3.178	F1RMH7	F1RMH7_PIG	Uncharacterized protein		PIG	2	1.77011	1.5417	2.10863	1.87068	1.8197
1307	3.63	4.63	30.07	18.95	8.824	F2Z5L8	F2Z5L8_PIG	Uncharacterized protein		PIG	3	1.30617	1.22462	1.22462	1.30617	1.51356
1308	3.63	3.82	35.19	7.342	7.342	F1SES5	F1SES5_PIG	Uncharacterized protein		PIG	2	0.515229	1.75388	0.554626	1.75388	1.02802
1309	3.62	4.59	37.67	18.33	8.333	F1RSG8	F1RSG8_PIG	Uncharacterized protein		PIG	2	0.353183	0.586138	1.99526	1.59956	1.65959
1310	3.61	5.33	29.56	6.227	1.35	F1SIR4	F1SIR4_PIG	Uncharacterized protein		PIG	2	1.15878	1.05682	1.07647	1.19124	1.11686
1311	3.61	3.65	32.76	17.82	13.79	F1S6G4	F1S6G4_PIG	Uncharacterized protein (Fragment)		PIG	2	0.887156	1.04713	1.80302	1.7378	1.88799
1312	3.6	6.56	24.43	9.25	4.712	I3LDS3	I3LDS3_PIG	Uncharacterized protein		PIG	4	0.369828	0.831764	0.0972747	0.448745	1.22462
1313	3.58	3.78	28.37	15.6	13.48	Q9GJT2	ESTD_PIG	S-formylglutathione hydrolase		PIG	2	0.691831	0.704693	0.613762	0.758578	0.57544
1314	3.58	3.72	31.18	11.27	2.158	F1SIK9	F1SIK9_PIG	Uncharacterized protein		PIG	1	1.35519	1.5417	1.48594	2.208	1.2942
1315	3.58	3.66	50.6	11.45	11.45	I3LD01	I3LD01_PIG	Uncharacterized protein		PIG	2	0.946237	0.903649	0.990832	0.912011	0.981748
1316	3.57	4.14	27.32	3.415	2.732	F1S2A1	F1S2A1_PIG	Uncharacterized protein		PIG	2	1.95885	0.870964	0.758578	0.322107	0.625173
1317	3.57	3.7	60.98	18.05	13.66	F1S8A5	F1S8A5_PIG	Uncharacterized protein		PIG	2	1.21339	10.666	9.37562	4.36516	11.8032
1318	3.56	4.18	23.19	5.556	2.917	F1RSB4	F1RSB4_PIG	Eosinophil peroxidase light chain (Fragment)		PIG	2	3.56451	2.99226	3.28095	3.46737	4.40555
1319	3.56	3.63	25.95	20.89	15.82	F1RUQ0	F1RUQ0_PIG	Uncharacterized protein		PIG	2	0.691831	1.6293	2.22844	1.8197	2.93765
1320	3.55	7.49	37.39	21.45	8.986	F1RUJ4	F1RUJ4_PIG	GMP reductase		PIG	3	0.824138	0.731139	1.45881	1.1272	0.801678
1321	3.55	3.9	23.7	10.3	3.244	I3LLA8	I3LLA8_PIG	Uncharacterized protein		PIG	2	2.58226	2.88403	3.80189	5.39511	4.28548
1322	3.55	3.55	23.31	23.31	23.31	F2Z5W4	F2Z5W4_PIG	Uncharacterized protein (Fragment)		PIG	2	1.19124	1.23595	1.85353	1.52757	1.44544
1323	3.54	6.08	26.45	3.796	2.135	F1SR85	F1SR85_PIG	Uncharacterized protein		PIG	3	1.28233	1.87068	1.41906	1.34276	1.65959
1324	3.54	4.63	85.6	37.6	34.4	I3LLM9	I3LLM9_PIG	Uncharacterized protein		PIG	3	0.963829	1.19124	0.420727	0.549541	0.147231
1325	3.54	4.61	32.24	7.456	5.482	F1RSM2	F1RSM2_PIG	Uncharacterized protein		PIG	2	0.870964	1.03753	1.00925	0.990832	0.972747
1326	3.54	4.12	77.78	24.24	24.24	F1RGE3	F1RGE3_PIG	NADH dehydrogenase [ubiquinone] 1 alpha subcomplex subunit 2		PIG	2	0.879022	0.912011	0.870964	0.758578	0.963829
1327	3.54	3.56	50	37.5	37.5	B9TRW9	B9TRW9_PIG	Guanine nucleotide-binding protein subunit gamma		PIG	2	0.937562	0.642688	0.744732	0.937562	0.505825
1328	3.52	5.76	28.36	6.333	2.647	F1S2G1	F1S2G1_PIG	Uncharacterized protein		PIG	2	0.83946	1.15878	1.13763	1.33045	1.22462
1329	3.52	5.14	49.24	5.335	2.439	F1S742	F1S742_PIG	Uncharacterized protein (Fragment)		PIG	2	0.83946	1.1272	0.870964	1.01859	1.1695
1330	3.52	4.99	44.09	21.65	12.2	P61291	PSME3_PIG	Proteasome activator complex subunit 3		PIG	3	1.07647	1.1695	1.58489	0.946237	0.816582
1331	3.51	7.95	25.97	10.09	6.009	P02543	VIME_PIG	Vimentin		PIG	4	0.855067	0.737904	0.77983	0.613762	0.737904
1332	3.51	3.87	32.92	12	7.385	F1SV90	F1SV90_PIG	Uncharacterized protein		PIG	2	1.33045	0.625173	1.52757	0.758578	1.65959
1333	3.5	3.84	24.82	13.37	8.592	F1SI55	F1SI55_PIG	Uncharacterized protein		PIG	2	1.05682	0.801678	1.09648	0.928966	1.61436
1334	3.5	3.71	37.22	10.99	2.915	F1S1G0	F1S1G0_PIG	Eukaryotic translation initiation factor 3 subunit E		PIG	1	1.09648	1.15878	1.09648	1.27057	1.2942
1335	3.5	3.62	33.33	15	12.22	F1RPQ1	F1RPQ1_PIG	Glucagon-like peptide 2		PIG	2	0.325087	0.544503	1.51356	1.80302	1.90546
1336	3.49	8.9	26.95	3.64	1.618	F1SMN5	F1SMN5_PIG	Uncharacterized protein		PIG	5	1.13763	0.946237	1.02802	1.13763	1.14815
1337	3.49	4.29	35.71	18.3	13.39	F1S4Z2	F1S4Z2_PIG	Uncharacterized protein		PIG	2	0.57544	0.47863	0.831764	0.685488	1.11686
1338	3.48	4.08	50.41	10.16	8.13	F1S4G6	F1S4G6_PIG	Uncharacterized protein		PIG	3	0.928966	1.05682	1.19124	1.15878	1.19124
1339	3.48	3.62	58.54	45.12	36.59	Q29068	TCPG_PIG	T-complex protein 1 subunit gamma (Fragment)		PIG	2	1.07647	1.1695	0.972747	1.19124	0.912011
1340	3.48	3.55	31.9	21.47	21.47	I3LUZ8	I3LUZ8_PIG	Uncharacterized protein		PIG	2	1.04713	1.67494	1.6293	1.35519	1.14815
1341	3.47	3.66	33.08	14.62	14.62	I3LII0	I3LII0_PIG	NADH dehydrogenase [ubiquinone] 1 alpha subcomplex subunit 6 (Fragment)		PIG	2	1.03753	1.01859	1.03753	1.25892	1.27057
1342	3.47	3.54	32.09	11.82	11.82	F1RFA5	F1RFA5_PIG	Uncharacterized protein (Fragment)		PIG	2	0.654636	0.685488	0.870964	0.758578	0.380189
1343	3.47	3.51	11.18	5.894	4.472	F1RMA9	F1RMA9_PIG	Uncharacterized protein (Fragment)		PIG	2	0.855067	0.972747	0.831764	0.981748	0.809096
1344	3.46	8.23	20.21	12.65	9.387	F1SBH2	F1SBH2_PIG	Uncharacterized protein		PIG	6	5.97035	9.37562	11.695	14.5881	6.79204
1345	3.46	4.04	30.33	7.531	5.649	I3LSP1	I3LSP1_PIG	Methionine aminopeptidase		PIG	2	0.787046	0.570164	0.660694	0.887156	0.887156
1346	3.46	3.64	28.2	3.786	2.219	P22411	DPP4_PIG	Dipeptidyl peptidase 4		PIG	2	0.862979	1.2942	0.731139	0.457088	0.496592
1347	3.46	3.63	55.66	13.57	9.05	F1RJJ0	F1RJJ0_PIG	Uncharacterized protein		PIG	2	0.816582	1.0666	1.33045	1.2942	1.47231
1348	3.45	4.7	16.15	6.46	2.826	F1RS15	F1RS15_PIG	Uncharacterized protein (Fragment)		PIG	2	1.00925	0.608135	0.83946	0.539511	0.847227
1349	3.44	4.74	36.05	7.813	3.795	I3LHU9	I3LHU9_PIG	Uncharacterized protein		PIG	2	1.75388	1.43219	2.14783	2.48886	1.52757
1350	3.44	3.91	41.56	19.48	12.99	F1S192	F1S192_PIG	Uncharacterized protein		PIG	2	0.855067	0.981748	0.92045	1.02802	0.946237
1351	3.44	3.9	32.57	7.933	5.846	F1SU87	F1SU87_PIG	Uncharacterized protein		PIG	2	0.801678	1.08643	0.77983	0.928966	0.711214
1352	3.43	16.29	43.38	29.58	25.35	Q5MX78	Q5MX78_PIG	2'-5' oligoadenylate synthetase 1		PIG	8	0.847227	0.912011	0.47863	0.469894	0.519996
1353	3.43	6.25	15.6	3.343	2.17	F1RT49	F1RT49_PIG	Uncharacterized protein		PIG	3	1.48594	0.711214	1.15878	1.35519	1.34276
1354	3.43	3.92	46.34	17.89	13.82	Q29361	RL35_PIG	60S ribosomal protein L35		PIG	2	1.09648	1.39316	1.20226	1.23595	1.97697
1355	3.43	3.7	21.35	8.708	6.461	F1SR70	F1SR70_PIG	Uncharacterized protein		PIG	2	1.08643	1.15878	1.35519	1.33045	1.25892
1356	3.42	3.66	17.22	5.656	5.227	F1SM00	F1SM00_PIG	Uncharacterized protein (Fragment)		PIG	4	1.5417	2.03236	1.99526	1.31826	2.10863
1357	3.41	3.6	50.51	45.45	29.29	F2Z5F7	F2Z5F7_PIG	Uncharacterized protein		PIG	2	0.591562	0.981748	0.751623	0.928966	1.11686
1358	3.4	3.46	15.74	12.04	6.944	I3LM99	I3LM99_PIG	Uncharacterized protein (Fragment)		PIG	2	0.972747	1.15878	0.831764	0.937562	0.83946
1359	3.38	4.91	12.69	3.003	1.877	F1SSH5	F1SSH5_PIG	Uncharacterized protein		PIG	2	0.990832	0.972747	0.751623	0.816582	0.704693
1360	3.35	5.13	33.37	5.144	2.273	F1RSE7	F1RSE7_PIG	Uncharacterized protein		PIG	2	1.0666	4.74242	8.16582	9.2045	10.8643
1361	3.34	5.89	31.29	14.01	4.798	I3LS12	I3LS12_PIG	Uncharacterized protein (Fragment)		PIG	2	1.2942	2.26987	2.93765	1.19124	3.13329
1362	3.34	4.84	32.38	16.32	5.959	F1RMD6	F1RMD6_PIG	Uncharacterized protein		PIG	2	1.39316	1	0.824138	0.895365	0.717794
1363	3.34	3.39	33.61	27.05	19.67	F1STY1	F1STY1_PIG	NADH dehydrogenase [ubiquinone] 1 subunit C2		PIG	2	0.591562	0.452898	0.0972747	0.912011	0.405508
1364	3.33	3.63	49.43	17.24	9.962	F2Z528	F2Z528_PIG	Proteasome subunit alpha type		PIG	3	1.05682	1.08643	1.25892	1.11686	1.36773
1365	3.33	3.49	24.32	10.27	8.562	I3L810	I3L810_PIG	Uncharacterized protein		PIG	2	1.05682	0.724436	0.751623	0.816582	0.501187
1366	3.33	3.42	19.23	8.462	8.462	F1SU72	F1SU72_PIG	Uncharacterized protein		PIG	2	1.02802	1.57036	2.12814	1.59956	2.63027
1367	3.32	4.9	22.67	10.75	3.627	P20305	GELS_PIG	Gelsolin (Fragment)		PIG	2	0.847227	0.580764	0.461318	1.02802	0.879022
1368	3.32	3.63	24.53	7.9	4.782	F1RRS0	F1RRS0_PIG	Uncharacterized protein		PIG	2	2.44343	1.24738	1.99526	5.19996	4.01791
1369	3.31	3.31	32.35	32.35	20.59	I3L7P7	I3L7P7_PIG	Uncharacterized protein (Fragment)		PIG	2	0.630957	0.862979	0.691831	0.744732	0.744732
1370	3.3	3.37	61.17	25.24	25.24	F1S8H0	F1S8H0_PIG	Uncharacterized protein		PIG	2	1.01859	9.2045	5.91562	2.85759	4.96592
1371	3.29	3.67	25.73	4.594	3.828	I3LK44	I3LK44_PIG	Uncharacterized protein (Fragment)		PIG	2	0.824138	1.38038	0.937562	0.903649	0.879022
1372	3.29	3.35	51.85	23.15	22.22	Q29307	ATIF1_PIG	ATPase inhibitor, mitochondrial		PIG	3	1.0666	1.02802	0.855067	0.990832	0.928966
1373	3.28	3.61	51.23	12.27	10.74	F2Z5H3	F2Z5H3_PIG	Uncharacterized protein		PIG	3	0.972747	0.903649	1.25892	1.03753	1.19124
1374	3.28	3.48	18.28	12.37	9.677	F1SEX0	F1SEX0_PIG	Uncharacterized protein (Fragment)		PIG	2	1.08643	1.65959	1.35519	1.1272	1.6293
1375	3.27	5.44	27.18	17.11	11.07	F1S3B4	F1S3B4_PIG	Uncharacterized protein (Fragment)		PIG	3	0.954993	0.862979	0.937562	0.895365	0.879022
1376	3.26	5.65	25.06	9.719	9.719	F1SGD7	F1SGD7_PIG	Uncharacterized protein		PIG	3	0.855067	0.862979	2.96483	2.03236	2.31206
1377	3.26	4.8	31.67	7.167	3.333	I3LLE0	I3LLE0_PIG	Uncharacterized protein (Fragment)		PIG	2	1.19124	1.34276	0.912011	0.870964	1.35519
1378	3.25	3.98	29.01	6.745	2.361	F1RJE4	F1RJE4_PIG	Uncharacterized protein		PIG	1	1.48594	1.44544	0.559758	1.1695	0.570164
1379	3.25	3.32	37.34	16.23	8.766	F1S8H8	F1S8H8_PIG	Purine nucleoside phosphorylase (Fragment)		PIG	2	0.972747	0.175388	1.97697	0.328095	0.954993
1380	3.24	11.4	19.68	5.469	1.769	F1S8S9	F1S8S9_PIG	Uncharacterized protein		PIG	3	0.737904	0.704693	0.608135	0.549541	0.597035
1381	3.24	3.42	25.99	10.57	10.57	F1SMD7	F1SMD7_PIG	Uncharacterized protein		PIG	2	1.15878	0.77983	0.972747	0.334195	0.346737
1382	3.23	4.62	27.46	7.549	4.923	F1RGC8	F1RGC8_PIG	Uncharacterized protein (Fragment)		PIG	2	4.28548	2.99226	3.22107	1.80302	2.35505
1383	3.21	7.29	25.65	9.489	3.858	F1RGA7	F1RGA7_PIG	Uncharacterized protein		PIG	3	0.972747	0.816582	0.981748	1.0666	0.963829
1384	3.21	5.34	32.25	8.966	3.487	F1RU31	F1RU31_PIG	Uncharacterized protein		PIG	2	1.1695	1.13763	0.903649	1.40605	1.1272
1385	3.21	4.6	14.49	4.673	4.673	F4ZS17	F4ZS17_PIG	Interferon-inducible microtubular aggregate protein 44		PIG	3	1.25892	1.87068	2.29087	1.90546	0.199526
1386	3.21	3.27	48.26	37.21	31.98	I3LLH8	I3LLH8_PIG	Uncharacterized protein		PIG	2	0.862979	0.816582	0.496592	0.717794	0.591562
1388	3.2	3.23	53.97	28.57	28.57	Q1W0Y2	COX7C_PIG	Cytochrome c oxidase subunit 7C, mitochondrial		PIG	2	0.440555	0.487529	0.487529	0.544503	1.21339
1390	3.19	4.5	25.21	7.563	7.563	I3LLG4	I3LLG4_PIG	Uncharacterized protein		PIG	3	0.698232	1.07647	0.529663	0.660694	0.990832
1391	3.19	3.55	30.5	6.147	4.965	F2Z5I7	F2Z5I7_PIG	Uncharacterized protein		PIG	2	1.02802	0.963829	1.07647	1.25892	1.13763
1392	3.19	3.33	23.48	6.402	6.402	F2Z5F3	F2Z5F3_PIG	Uncharacterized protein		PIG	2	0.912011	0.751623	0.824138	0.937562	0.816582
1393	3.18	3.62	46.57	11.64	8.358	F1SL99	F1SL99_PIG	Uncharacterized protein (Fragment)		PIG	2	1.11686	1.39316	1.08643	1.51356	0.831764
1394	3.17	5.6	23.59	6.043	5.068	F2Z5D8	F2Z5D8_PIG	Uncharacterized protein		PIG	3	0.981748	0.870964	1	0.895365	0.928966
1395	3.17	5.2	21.77	4.751	2.431	F1SMM0	F1SMM0_PIG	Uncharacterized protein		PIG	2	0.619441	0.972747	0.515229	0.580764	0.619441
1396	3.16	7.28	29.97	4.674	1.929	F1SCR1	F1SCR1_PIG	Uncharacterized protein (Fragment)		PIG	3	0.717794	2.07014	1.61436	0.794328	1.20226
1397	3.16	3.21	34.55	20.91	12.73	F2Z5Q8	F2Z5Q8_PIG	Uncharacterized protein		PIG	2	1.47231	1.1272	1.31826	1.59956	2.1677
1398	3.16	3.16	42.86	25	25	F2Z5B7	F2Z5B7_PIG	Uncharacterized protein		PIG	3	1.21339	0.772681	0.855067	0.809096	0.928966
1399	3.14	3.23	28.85	25	18.27	I3LGQ4	I3LGQ4_PIG	Small nuclear ribonucleoprotein Sm D2 (Fragment)		PIG	2	1.13763	1.05682	1.18032	1.48594	1.55597
1400	3.12	3.68	39.76	9.024	5.122	F1SKM5	F1SKM5_PIG	Uncharacterized protein		PIG	2	0.809096	0.928966	0.946237	1.20226	0.981748
1401	3.12	3.15	43.09	17.02	12.77	I7KJP5	I7KJP5_PIG	HN1-like protein		PIG	2	1.00925	1.23595	0.963829	1.03753	1.18032
1402	3.12	3.12	12.57	6.433	6.433	F1S8D4	F1S8D4_PIG	Uncharacterized protein		PIG	2	6.98232	7.65597	7.72681	1.18032	1.43219
1403	3.1	4.06	38.62	8.654	3.045	F1RW08	F1RW08_PIG	Uncharacterized protein		PIG	2	1.25892	1.31826	1.40605	0.660694	1.31826
1404	3.09	4.19	18.55	11.27	9.455	F1RX84	F1RX84_PIG	Uncharacterized protein		PIG	2	1.10662	1.18032	0.990832	0.928966	1.00925
1405	3.09	3.9	27.63	23.68	13.82	F1SQ14	F1SQ14_PIG	Uncharacterized protein		PIG	4	1.75388	2.03236	1.61436	1.15878	1.61436
1406	3.09	3.87	18.38	4.684	3.044	F1SFF8	F1SFF8_PIG	Phosphorylase		PIG	2	1.02802	0.972747	0.963829	1.15878	1.00925
1407	3.09	3.32	56.18	38.2	32.58	D9U8D1	D9U8D1_PIG	Dynein, light chain, LC8-type 1		PIG	2	0.0751623	0.972747	0.363078	1.95885	2.12814
1408	3.08	11.46	56.74	41.57	31.46	I3LCV4	I3LCV4_PIG	Uncharacterized protein		PIG	6	0.990832	1.43219	1.14815	1.5417	1.33045
1409	3.08	8.4	21.94	14.75	11.15	F4MHU7	F4MHU7_PIG	Tissue-pecific transplantation antigen P35B (Fragment)		PIG	4	1.00925	0.855067	0.990832	1.05682	1.14815
1410	3.08	3.28	26.85	16.01	8.374	I3LVL9	I3LVL9_PIG	Uncharacterized protein (Fragment)		PIG	2	0.515229	0.816582	2.39883	2.91072	2.37684
1411	3.07	3.7	21.78	4.294	2.761	Q4FAT7	BGLR_PIG	Beta-glucuronidase		PIG	2	1	0.92045	0.870964	0.77983	0.737904
1412	3.07	3.23	36.28	16.81	16.81	F1RJ74	F1RJ74_PIG	Uncharacterized protein		PIG	4	0.963829	1.25892	1.41906	1.19124	1.18032
1413	3.06	24.67	78.39	59.28	44.32	O19244	O19244_PIG	MHC class I antigen		PIG	13	0.630957	0.474242	0.648634	0.549541	0.452898
1414	3.06	3.38	25	9.066	5.22	F1RPH6	F1RPH6_PIG	Uncharacterized protein (Fragment)		PIG	2	1.69044	1.38038	1.48594	1.58489	1.33045
1416	3.06	3.14	23.72	6.719	6.719	I3LBP7	I3LBP7_PIG	Uncharacterized protein		PIG	2	0.409261	0.801678	0.47863	0.586138	1.47231
1417	3.04	7.54	46.35	27.08	23.96	I3LKU0	I3LKU0_PIG	Uncharacterized protein		PIG	4	0.954993	1.07647	0.847227	0.937562	0.954993
1418	3.04	3.69	22.95	8.665	5.152	A3RGC1	VDR_PIG	Vitamin D3 receptor		PIG	2	0.737904	0.855067	1.51356	0.903649	1.30617
1419	3.04	3.46	21.48	10.16	8.314	F1SA28	F1SA28_PIG	Uncharacterized protein		PIG	3	1.35519	1.64437	2.31206	3.10456	1.94089
1420	3.03	3.63	28.51	8.018	5.345	F1SJ27	F1SJ27_PIG	Uncharacterized protein		PIG	2	1.13763	0.981748	0.862979	0.895365	0.648634
1421	3.03	3.53	29.84	23.39	16.13	F1RZH4	F1RZH4_PIG	Uncharacterized protein		PIG	2	4.01791	6.72977	1.64437	3.66438	4.01791
1422	3.02	7.44	67.42	14.93	14.93	Q4LE85	RB27A_PIG	Ras-related protein Rab-27A		PIG	4	2.55859	1.70608	1.01859	1.95885	2.35505
1423	3.01	3.19	22.19	7.754	6.417	F1SGR0	F1SGR0_PIG	Uncharacterized protein		PIG	2	1.77011	1.48594	1.7378	1.7378	1.83654
1424	3	4.76	23.27	10	2.653	I3LCZ8	I3LCZ8_PIG	Cytochrome P450 2C42		PIG	1	0.331131	0.685488	0.981748	1.08643	0.0524807
1425	3	4.51	30.09	23.61	9.722	I3LCQ9	I3LCQ9_PIG	Uncharacterized protein		PIG	2	1.43219	1.22462	1.11686	1.31826	0.698232
1426	3	4.5	34.18	7.143	6.888	F2Z5W5	F2Z5W5_PIG	Uncharacterized protein		PIG	3	1.23595	1.23595	0.895365	1.07647	0.801678
1427	3	3.52	39.85	25.56	25.56	I3L5D0	I3L5D0_PIG	Uncharacterized protein		PIG	3	1.08643	1	1.21339	1.44544	1.18032
1428	2.99	3.7	17.66	7.568	5.946	F1RT90	F1RT90_PIG	Uncharacterized protein (Fragment)		PIG	2	1.45881	1.58489	1.58489	2.1677	2.44343
1429	2.97	4.76	19.94	6.487	3.323	F1ST64	F1ST64_PIG	Protein TBRG4		PIG	2	0.990832	1.00925	0.946237	1.00925	0.954993
1430	2.97	3.6	20.32	5.741	5.166	F6JTE1	F6JTE1_PIG	Coatomer subunit gamma		PIG	3	0.963829	0.824138	0.824138	0.855067	0.903649
1431	2.97	3.13	37.11	20.13	11.32	F1S8U4	F1S8U4_PIG	Uncharacterized protein		PIG	2	1.18032	0.92045	0.928966	1.30617	1.11686
1432	2.96	3.84	20.62	5.556	2.346	F1SUF6	F1SUF6_PIG	Uncharacterized protein		PIG	2	1.1695	0.879022	1.15878	1.49969	1.2942
1433	2.96	2.97	20	10.81	10.81	I3LGD6	I3LGD6_PIG	Uncharacterized protein		PIG	4	0.724436	0.751623	0.972747	1.25892	1.22462
1434	2.95	3.59	33.9	30.51	15.25	B2NJ26	B2NJ26_PIG	Beta 2-microglobulin		PIG	5	0.862979	0.895365	0.903649	0.816582	0.862979
1435	2.94	3.87	28.78	8.282	5.176	Q19QT0	Q19QT0_PIG	Splicing factor, arginine/serine-rich 11		PIG	2	0.855067	0.816582	0.963829	1.2942	1.11686
1436	2.94	3.24	65.38	12.82	12.82	F1SAB6	F1SAB6_PIG	Uncharacterized protein		PIG	2	0.83946	0.772681	0.794328	0.92045	1.14815
1437	2.94	3.02	34.26	15.74	15.74	F1RSG9	F1RSG9_PIG	Uncharacterized protein (Fragment)		PIG	2	1.19124	1.10662	0.895365	1.14815	1.30617
1438	2.92	3.28	38.12	26.88	11.25	Q95281	RL29_PIG	60S ribosomal protein L29		PIG	1	1.1695	1.01859	1.22462	1.58489	2.12814
1439	2.92	3.01	27.74	14.84	14.84	I3LVF9	I3LVF9_PIG	Uncharacterized protein		PIG	2	0.855067	0.903649	1.07647	0.963829	0.990832
1440	2.91	3.06	23.8	4.959	3.802	P26429	SC5A1_PIG	Sodium/glucose cotransporter 1 (Fragment)		PIG	2	0.787046	0.831764	0.570164	0.334195	0.188799
1441	2.91	2.97	40.63	9.375	9.375	F1RGP9	F1RGP9_PIG	Phosphomevalonate kinase		PIG	2	1.55597	0.0515229	0.744732	0.928966	1.1695
1442	2.9	3.26	18.79	3.152	1.455	F1RRF2	F1RRF2_PIG	Uncharacterized protein		PIG	1	0.469894	0.937562	1.90546	1.34276	1.64437
1443	2.9	3.21	28.4	5	5	F1SGT3	F1SGT3_PIG	Uncharacterized protein		PIG	2	1.10662	1.01859	1.52757	1.01859	0.981748
1444	2.89	3.31	26.02	8.387	3.441	F1SGQ6	F1SGQ6_PIG	Uncharacterized protein (Fragment)		PIG	1	0.642688	0.824138	0.666807	0.452898	0.474242
1446	2.88	3.25	16.54	4.261	3.634	F1RVE7	F1RVE7_PIG	Integrin beta		PIG	2	0.862979	0.972747	0.928966	0.855067	1.11686
1447	2.86	3.24	24.49	6.379	2.675	B5KFA0	B5KFA0_PIG	L-aromatic dopa decarboxylase		PIG	1	2.31206	2.35505	1.70608	0.570164	1.41906
1448	2.86	2.89	18.34	7.372	5.293	F1SI88	F1SI88_PIG	Uncharacterized protein		PIG	3	0.60256	0.413047	0.809096	0.564937	1
1449	2.85	4.3	37.09	8.168	5.077	F1SQP3	F1SQP3_PIG	Uncharacterized protein (Fragment)		PIG	2	1.0666	0.580764	0.92045	0.524808	0.608135
1450	2.85	3.21	27.22	7.46	5.04	F1STN6	F1STN6_PIG	Uncharacterized protein		PIG	2	1.14815	1.27057	0.824138	0.946237	1.03753
1451	2.84	2.95	25.29	11.78	6.897	Q53B79	Q53B79_PIG	2'-5' oligoadenylate synthetase-like		PIG	2	1.2942	1.00925	0.772681	1.04713	0.928966
1452	2.83	3.86	33.86	6.702	2.293	F1RFH8	F1RFH8_PIG	Uncharacterized protein		PIG	1	0.416869	1.15878	1.25892	1.49969	1.59956
1453	2.83	3.4	19.42	9.615	5	F1S408	F1S408_PIG	Uncharacterized protein		PIG	2	0.758578	1.22462	0.731139	1	0.685488
1454	2.83	2.93	16.35	5.385	2.885	I3LMT3	I3LMT3_PIG	Uncharacterized protein (Fragment)		PIG	1	2.85759	2.85759	2.63027	2.65461	2.42103
1455	2.81	4.5	38.35	8.706	4.941	F1RWI8	F1RWI8_PIG	Uncharacterized protein		PIG	2	1.28233	1.7378	0.787046	1.52757	1.45881
1456	2.81	3	16.98	7.443	4.198	F1RVK3	F1RVK3_PIG	Uncharacterized protein		PIG	2	0.77983	0.636796	0.586138	0.539511	0.280543
1457	2.8	5.8	25.89	6.472	6.472	F1SJ29	F1SJ29_PIG	Uncharacterized protein (Fragment)		PIG	4	0.912011	1.28233	0.946237	1.41906	0.972747
1458	2.8	3.42	30.14	19.18	15.07	P12068	LYSC2_PIG	Lysozyme C-2		PIG	2	1.39316	3.01995	6.85488	5.86138	7.17794
1459	2.8	3.35	17.02	4.654	2.66	F1RQW7	F1RQW7_PIG	Uncharacterized protein		PIG	2	2.39883	2.05116	4.2462	3.46737	9.28966
1460	2.79	4.87	28.73	16.57	16.57	Q52NJ5	Q52NJ5_PIG	ADP-ribosylation factor-like protein 1		PIG	3	1.1695	0.420727	0.239883	0.630957	0.648634
1461	2.79	3.23	34.48	17.24	12.07	F1RVA1	F1RVA1_PIG	Uncharacterized protein		PIG	2	1.30617	1.18032	1.45881	1.20226	1.1272
1462	2.78	7.98	67.68	17.56	15.52	B8XSJ8	B8XSJ8_PIG	Mitogen-activated protein kinase kinase 1		PIG	5	0.580764	0.847227	0.809096	0.436516	0.413047
1463	2.78	3.4	20	7.952	2.41	I3LHA3	I3LHA3_PIG	Uncharacterized protein		PIG	1	1.08643	1.19124	1	0.895365	1.08643
1464	2.77	4.73	17.93	2.826	0.7065	F1RU02	F1RU02_PIG	Uncharacterized protein		PIG	1	1.02802	0.559758	0.580764	0.505825	1.20226
1465	2.77	3.05	19.21	6.53	2.817	F1S155	F1S155_PIG	Uncharacterized protein		PIG	1	0.887156	1.04713	0.366438	0.855067	0.310456
1466	2.76	5.88	51.97	40.13	34.21	F6PVJ7	F6PVJ7_PIG	Nucleoside diphosphate kinase		PIG	4	1.94089	2.37684	2.31206	3.87258	3.25087
1467	2.76	3.31	33.97	11.45	7.252	F1RWJ0	F1RWJ0_PIG	Uncharacterized protein		PIG	1	1.18032	0.912011	1.0666	1.61436	1.70608
1468	2.76	3.18	33.24	3.911	1.955	Q866U4	Q866U4_PIG	Neonatal Fc receptor FcRn		PIG	1	1.22462	1	1.14815	1.13763	0.92045
1469	2.75	14.72	30.29	3.046	0.5077	F1RMP2	F1RMP2_PIG	Uncharacterized protein (Fragment)		PIG	4	0.887156	1.0666	0.855067	0.809096	0.744732
1470	2.75	4.49	21.11	2.785	1.438	F1S081	F1S081_PIG	Uncharacterized protein		PIG	2	0.794328	0.586138	1.00925	1	1.01859
1471	2.75	3.15	42.48	20.92	10.46	I3LF36	I3LF36_PIG	Uncharacterized protein		PIG	1	1.11686	0.946237	1.15878	1.22462	1.10662
1472	2.75	3.13	31.29	12.58	9.355	F1RPQ3	F1RPQ3_PIG	Uncharacterized protein		PIG	2	0.831764	1.11686	1.41906	1.0666	1.61436
1473	2.75	2.84	53.73	29.1	9.701	F1RKY8	F1RKY8_PIG	Uncharacterized protein (Fragment)		PIG	1	0.679204	1.41906	1.41906	1.14815	0.816582
1474	2.74	3.86	22.48	6.202	1.329	F1SPF3	F1SPF3_PIG	Uncharacterized protein		PIG	2	0.887156	0.765597	1.18032	0.855067	0.990832
1475	2.73	5.17	27.41	8.696	4.537	I3LR26	I3LR26_PIG	Uncharacterized protein		PIG	2	0.831764	0.744732	0.559758	0.787046	0.529663
1476	2.73	3.61	26.58	6.51	5.787	F1SU36	F1SU36_PIG	Uncharacterized protein (Fragment)		PIG	2	0.672977	0.903649	0.92045	0.946237	0.613762
1477	2.73	2.87	73.49	30.12	24.1	F2Z5V7	F2Z5V7_PIG	Uncharacterized protein		PIG	2	4.20727	2.14783	2.58226	3.25087	1.65959
1478	2.71	3.54	24.14	12.45	2.299	F1RHU1	F1RHU1_PIG	Uncharacterized protein		PIG	1	1.48594	0.103753	2.55859	1.59956	0.636796
1479	2.71	2.87	21.39	6.684	2.674	I3LSH8	I3LSH8_PIG	Uncharacterized protein (Fragment)		PIG	1	0.597035	0.685488	0.505825	0.291072	0.272898
1480	2.71	2.84	18.28	6.716	4.104	F1SHV9	F1SHV9_PIG	Uncharacterized protein		PIG	1	0.981748	1.40605	1.2942	1.1272	0.912011
1481	2.71	2.71	40.15	24.82	14.6	I3LDE1	I3LDE1_PIG	Uncharacterized protein		PIG	2	2.18776	2.46604	3.59749	4.13048	2.60615
1482	2.7	4.01	23.02	4.711	2.355	F2Z5G2	F2Z5G2_PIG	Uncharacterized protein		PIG	2	0.887156	1.23595	1.36773	1.23595	0.937562
1483	2.7	2.77	37.89	33.68	11.58	I3L723	I3L723_PIG	Uncharacterized protein		PIG	1	0.630957	0.704693	1.0666	0.954993	1.05682
1484	2.7	2.76	21.85	5.701	4.276	D0G6X4	D0G6X4_PIG	Farnesyl diphosphate synthase		PIG	1	1.03753	1.00925	1.15878	1.24738	1.25892
1485	2.68	2.8	30.72	10.13	5.882	F1S2X3	F1S2X3_PIG	Uncharacterized protein (Fragment)		PIG	1	0.887156	1.1272	0.981748	1.03753	1.25892
1486	2.68	2.68	23.02	17.27	10.07	A7VJZ9	A7VJZ9_PIG	Family with sequence similarity 3, member B isoform a (Fragment)		PIG	1	0.946237	0.946237	0.758578	0.744732	0.483059
1487	2.67	4.31	26.98	7.778	3.333	I3LR66	I3LR66_PIG	Uncharacterized protein (Fragment)		PIG	1	1.15878	1.24738	1.15878	0.672977	1.07647
1488	2.67	3.95	47.45	20.41	11.73	F2Z546	F2Z546_PIG	Ribosomal protein L19 (Fragment)		PIG	3	0.870964	0.724436	0.928966	0.685488	1.14815
1489	2.67	3.21	25.16	8.385	8.385	A5GFT2	A5GFT2_PIG	Syntaxin 16		PIG	2	1.14815	0.990832	1.15878	0.972747	1
1490	2.67	2.85	27.91	7.752	3.488	F1SLN5	F1SLN5_PIG	Uncharacterized protein		PIG	1	1.09648	1.10662	1.09648	0.912011	1.24738
1491	2.66	4.79	32.57	7.892	2.697	F1SBP9	F1SBP9_PIG	Uncharacterized protein		PIG	2	0.159956	0.608135	0.519996	1.90546	0.337287
1492	2.66	3.88	40.7	11.05	6.199	F1RGX3	F1RGX3_PIG	Uncharacterized protein		PIG	2	1.5417	1.1272	1.01859	1.57036	1.65959
1493	2.65	3.75	22.02	13.76	6.422	F1RI41	F1RI41_PIG	Uncharacterized protein		PIG	1	1.04713	0.619441	1.47231	0.879022	1.14815
1494	2.65	3.34	29.58	5.347	1.479	F1SUD6	F1SUD6_PIG	Uncharacterized protein (Fragment)		PIG	1	1.21339	1.28233	1.03753	1.22462	1.69044
1495	2.65	2.75	40	24.29	14.29	F2Z568	F2Z568_PIG	Uncharacterized protein		PIG	1	0.963829	1.02802	1.19124	1.18032	1.08643
1496	2.65	2.7	20.51	8.708	3.09	F1RHU6	F1RHU6_PIG	Uncharacterized protein		PIG	1	1.04713	1.19124	1.21339	2.48886	3.19154
1497	2.64	3.25	41.98	7.649	4.104	I3L897	I3L897_PIG	Uncharacterized protein		PIG	1	3.22107	1.77011	2.99226	2.96483	5.80764
1498	2.63	3.98	18.7	4.103	0.9542	F1S8K5	F1S8K5_PIG	Uncharacterized protein		PIG	1	0.420727	0.855067	0.591562	1	2.35505
1499	2.63	2.75	33.98	9.385	6.149	P67776	PP2AA_PIG	Serine/threonine-protein phosphatase 2A catalytic subunit alpha isoform		PIG	2	0.724436	0.972747	1.24738	0.937562	0.887156
1500	2.62	5.24	12.18	2.717	1.753	Q9TTJ1	Q9TTJ1_PIG	Tyrosine-protein kinase		PIG	2	0.212814	1.02802	0.0554626	0.469894	0.322107
1501	2.62	3.19	26.21	11.7	3.053	F1RZ01	F1RZ01_PIG	Uncharacterized protein		PIG	1	1.61436	0.539511	1.69044	2.1677	2.10863
1502	2.61	71.3	71.64	54.73	42.66	F1SRK6	F1SRK6_PIG	Endoplasmin		PIG	38	0.293765	1.31826	0.440555	1.09648	0.737904
1503	2.61	4.53	26.28	4.53	1.4	F1SMU8	F1SMU8_PIG	Uncharacterized protein		PIG	2	1.97697	0.519996	0.398107	1.10662	1.34276
1504	2.59	4.05	20.66	8.852	4.262	F1SS60	F1SS60_PIG	Uncharacterized protein		PIG	2	0.92045	1.03753	0.765597	0.648634	0.544503
1505	2.59	2.62	80.22	62.64	19.78	F1S3W0	F1S3W0_PIG	Uncharacterized protein		PIG	1	1.1695	0.855067	1.02802	1.1272	0.549541
1506	2.57	3.8	23.72	13.14	3.205	I3L5K3	I3L5K3_PIG	Uncharacterized protein (Fragment)		PIG	1	0.319154	1.40605	1.88799	1.65959	0.847227
1507	2.57	2.96	60.4	21.48	8.725	Q6DUB7	STMN1_PIG	Stathmin		PIG	1	1.99526	2.67917	3.7325	3.76704	4.13048
1508	2.56	3.86	27.9	3.072	1.621	F1RGM8	F1RGM8_PIG	Uncharacterized protein (Fragment)		PIG	2	1.07647	0.691831	1.41906	0.559758	0.570164
1510	2.54	2.66	30.36	19.05	13.1	I3LU71	I3LU71_PIG	Uncharacterized protein		PIG	2	2.70396	2.22844	1.77011	2.85759	1.64437
1511	2.53	3.97	18.22	2.929	0.4564	Q29021	Q29021_PIG	Apolipoprotein B (Fragment)		PIG	1	0.855067	0.679204	0.704693	0.636796	0.666807
1512	2.53	2.71	16.04	4.278	4.278	B3VKE8	B3VKE8_PIG	Disintegrin and metallopeptidase domain 10		PIG	3	0.666807	0.954993	0.981748	0.77983	0.724436
1513	2.51	5.45	19.37	6.918	3.27	I3LVH8	I3LVH8_PIG	Uncharacterized protein (Fragment)		PIG	2	1.00925	0.928966	1.0666	1.22462	1.39316
1514	2.51	3.31	50.49	28.16	6.311	I3LC07	I3LC07_PIG	Uncharacterized protein		PIG	1	0.912011	1.19124	1.22462	1.08643	0.937562
1515	2.51	2.69	54.25	16.34	7.843	F1SKQ9	F1SKQ9_PIG	Actin-related protein 2/3 complex subunit 5		PIG	1	0.409261	2.37684	0.765597	1.35519	0.704693
1516	2.51	2.66	27.22	11.67	7.222	F1SV45	F1SV45_PIG	Uncharacterized protein		PIG	1	0.275423	0.440555	0.801678	0.343558	0.349945
1517	2.51	2.58	14.73	6.696	4.018	I3LV61	I3LV61_PIG	Uncharacterized protein		PIG	1	0.83946	0.83946	2.10863	1.33045	1.1695
1518	2.49	2.89	47.78	24.44	8.889	F1S6K5	F1S6K5_PIG	Uncharacterized protein		PIG	1	1.14815	0.903649	1.67494	1.58489	1.31826
1520	2.49	2.65	17.69	7.179	5.128	F1RIJ5	F1RIJ5_PIG	Uncharacterized protein (Fragment)		PIG	1	0.704693	0.831764	0.990832	0.597035	0.937562
1521	2.48	4.91	33.59	7.071	5.051	I3LUB3	I3LUB3_PIG	Uncharacterized protein		PIG	2	1.15878	1.21339	1.45881	1.44544	1.24738
1522	2.47	4.53	17.67	6.279	3.023	F1SU66	F1SU66_PIG	Uncharacterized protein		PIG	2	4.13048	4.16869	5.49541	5.15229	6.54636
1523	2.47	3.48	28.54	4.517	1.848	I3LG73	I3LG73_PIG	Uncharacterized protein (Fragment)		PIG	1	1.04713	1.10662	0.990832	0.77983	1.27057
1524	2.46	7	47.67	19.84	9.144	A1Z624	A1Z624_PIG	Dynein cytoplasmic heavy polypeptide-like protein (Fragment)		PIG	3	0.928966	1.01859	0.928966	0.928966	0.809096
1525	2.45	3.7	49.64	7.674	7.674	F1S4I1	F1S4I1_PIG	Uncharacterized protein		PIG	3	1.09648	1.18032	1.09648	1.1695	1.0666
1526	2.44	3.32	11.52	2.879	0.9988	F1SUZ2	F1SUZ2_PIG	Uncharacterized protein (Fragment)		PIG	1	0.737904	1.19124	1.1272	1.45881	0.831764
1527	2.43	3.81	25.57	2.051	0.8791	F1SCJ2	F1SCJ2_PIG	Uncharacterized protein		PIG	1	1.34276	0.981748	0.981748	1.25892	0.313329
1528	2.43	2.68	20.42	9.948	4.712	F1SCY9	F1SCY9_PIG	Uncharacterized protein (Fragment)		PIG	1	1.01859	1	1.01859	1.04713	1
1529	2.43	2.46	25.78	7.229	3.855	F1SED4	F1SED4_PIG	Uncharacterized protein		PIG	1	0.758578	0.448745	0.57544	0.501187	0.534564
1530	2.42	4.52	30.99	7.797	4.873	F1RT53	F1RT53_PIG	Uncharacterized protein		PIG	2	0.903649	0.711214	1.02802	0.717794	0.510505
1531	2.41	3.05	34.14	5.669	2.895	F1RYA3	F1RYA3_PIG	Uncharacterized protein (Fragment)		PIG	2	1.13763	1	0.77983	1.01859	0.831764
1532	2.41	2.83	32.65	7.306	3.196	F1SKP3	F1SKP3_PIG	Uncharacterized protein (Fragment)		PIG	1	4.36516	1.90546	1.70608	2.0893	2.75423
1533	2.4	2.98	27.68	3.78	2.317	F1SD90	F1SD90_PIG	Uncharacterized protein		PIG	1	0.679204	0.772681	0.57544	0.887156	0.972747
1534	2.4	2.4	29.75	17.09	10.13	I3LCU9	I3LCU9_PIG	Uncharacterized protein (Fragment)		PIG	1	0.92045	1.33045	1.24738	2.05116	1.8197
1535	2.39	2.59	39.81	14.42	5.016	F1S419	F1S419_PIG	Uncharacterized protein		PIG	1	0.744732	1.24738	1.0666	0.912011	0.912011
1536	2.38	3.09	25.33	3.022	1.333	F1RYL3	F1RYL3_PIG	Uncharacterized protein		PIG	1	0.816582	0.758578	0.717794	1.01859	0.794328
1537	2.38	2.81	20.37	5.505	4.587	I1SNT7	I1SNT7_PIG	Catenin beta-like1 protein		PIG	2	0.613762	0.42462	1.02802	0.570164	0.660694
1538	2.38	2.46	24.07	12.04	6.019	F1S8J6	F1S8J6_PIG	Uncharacterized protein		PIG	1	0.711214	0.666807	0.990832	0.505825	0.580764
1539	2.37	31.13	42.2	22.14	17.34	Q9TUB5	CLCA1_PIG	Calcium-activated chloride channel regulator 1		PIG	13	1.30617	1.21339	1.36773	2.65461	2.14783
1540	2.37	3.36	20.71	8.186	2.889	F1S940	F1S940_PIG	Uncharacterized protein		PIG	3	0.862979	1.19124	1.00925	1.24738	0.963829
1541	2.37	2.59	26.23	20.49	9.016	I3LUM8	I3LUM8_PIG	Uncharacterized protein		PIG	1	1.22462	0.334195	1.58489	1.07647	1.27057
1542	2.37	2.58	31.22	15.34	6.878	F1SGC6	F1SGC6_PIG	Uncharacterized protein		PIG	1	1.00925	0.831764	1.03753	1	1.10662
1543	2.35	9.4	51.72	21.28	14.65	I3L687	I3L687_PIG	Uncharacterized protein		PIG	4	1.1272	1.25892	1.00925	1.34276	1.30617
1544	2.35	3.53	32.95	6.769	1.533	I3L7Q4	I3L7Q4_PIG	Uncharacterized protein		PIG	1	3.28095	3.43558	4.69894	3.63078	4.7863
1546	2.34	3.12	27.59	7.635	4.926	F1RUL1	F1RUL1_PIG	Uncharacterized protein		PIG	2	1.40605	1.38038	1.2942	0.648634	1.5417
1547	2.34	3.02	26.01	9.538	4.624	F1SJB5	F1SJB5_PIG	Annexin		PIG	1	0.469894	0.636796	0.801678	0.474242	0.717794
1548	2.34	2.56	24.03	4.706	2.017	I3LKA3	I3LKA3_PIG	Uncharacterized protein		PIG	1	1.77011	0.928966	1.34276	2.72898	0.313329
1549	2.33	4.03	62.96	47.22	22.22	I3L6G6	I3L6G6_PIG	ATP synthase-coupling factor 6, mitochondrial		PIG	5	1.08643	1.00925	1.03753	1.07647	1.0666
1550	2.33	3.75	46.19	32.99	19.29	I3LTT2	I3LTT2_PIG	Uncharacterized protein		PIG	2	1.5417	0.559758	0.625173	1.31826	0.981748
1551	2.32	10.74	24.41	2.301	0.3059	I3LTM2	I3LTM2_PIG	Uncharacterized protein (Fragment)		PIG	3	1.25892	2.63027	2.67917	3.22107	3.46737
1552	2.31	2.6	30.61	7.849	6.907	C3RZ98	C3RZ98_PIG	Protein arginine methyltransferase 5		PIG	2	0.816582	0.398107	0.903649	1.00925	0.870964
1553	2.31	2.35	9.259	7.778	4.444	F1S870	F1S870_PIG	Uncharacterized protein		PIG	1	1.36773	1.01859	0.751623	1.23595	0.990832
1554	2.3	4.45	41.91	9.901	6.931	F1RFI8	F1RFI8_PIG	Uncharacterized protein		PIG	3	1.19124	1.49969	1.01859	1.25892	1.8197
1555	2.3	3.26	26.02	8.402	5.123	F1RJ68	F1RJ68_PIG	Uncharacterized protein		PIG	2	1.75388	1.72187	1.64437	2.75423	3.10456
1556	2.3	2.63	20.94	5.556	1.923	F1S7D6	F1S7D6_PIG	Uncharacterized protein		PIG	1	2.01372	2.58226	1.80302	2.01372	1.67494
1557	2.3	2.35	41.29	21.29	10.97	I3LKD2	I3LKD2_PIG	Uncharacterized protein		PIG	1	0.816582	0.855067	0.912011	0.765597	0.679204
1558	2.29	3.22	40.21	11.28	8.298	F1S5L7	F1S5L7_PIG	Uncharacterized protein		PIG	3	1.31826	1.75388	0.77983	1.65959	2.55859
1559	2.29	2.52	22.26	4.77	2.65	F1S4R2	F1S4R2_PIG	Uncharacterized protein (Fragment)		PIG	1	0.912011	0.928966	0.751623	0.666807	0.946237
1560	2.29	2.42	34.03	15.18	13.09	Q06AT6	Q06AT6_PIG	RHOG		PIG	2	1.40605	1.0666	0.903649	0.809096	1.09648
1561	2.28	3.61	27.27	5.091	2.364	F1SR61	F1SR61_PIG	Uncharacterized protein		PIG	1	0.549541	0.564937	0.724436	0.737904	0.711214
1562	2.28	3.55	20.69	4.188	1.777	F1RWX6	F1RWX6_PIG	Uncharacterized protein (Fragment)		PIG	1	1.58489	1.14815	1.45881	1.35519	1.45881
1563	2.27	5.79	21.8	3.158	0.9288	F1RS45	F1RS45_PIG	DNA topoisomerase 2		PIG	2	1.0666	0.946237	0.436516	0.654636	1.22462
1566	2.26	2.94	25.81	3.011	1.29	I3LKI5	I3LKI5_PIG	Uncharacterized protein		PIG	1	1.15878	1.13763	1.24738	1.47231	0.625173
1567	2.26	2.9	18.51	4.962	1.908	F1SQ40	F1SQ40_PIG	Uncharacterized protein (Fragment)		PIG	1	1.25892	1.11686	1.28233	1.07647	1.2942
1568	2.26	2.77	20.73	6.364	3.091	D0G7E1	D0G7E1_PIG	Protein kinase, AMP-activated, alpha 1 catalytic subunit		PIG	1	1.44544	1.87068	1.44544	0.794328	2.58226
1569	2.26	2.42	27.98	12.44	4.145	F1SE83	F1SE83_PIG	Uncharacterized protein		PIG	1	0.510505	0.731139	0.981748	0.954993	0.887156
1570	2.26	2.3	31.26	4.057	1.909	A9YTX9	A9YTX9_PIG	Interferon regulatory factor 3		PIG	1	0.963829	1.75388	0.879022	1.25892	1.36773
1571	2.25	2.81	16	9.091	5.636	F1SHF4	F1SHF4_PIG	Uncharacterized protein		PIG	2	0.928966	0.862979	1.09648	0.937562	0.981748
1572	2.25	2.65	77.53	48.31	13.48	F1RU33	F1RU33_PIG	Uncharacterized protein		PIG	1	0.275423	1.00925	1.25892	0.436516	2.37684
1573	2.24	9.99	37.58	19.7	16.67	Q2EHH8	Q2EHH8_PIG	Serine/threonine-protein phosphatase		PIG	5	1.01859	1.00925	1.01859	1.13763	1.03753
1574	2.24	3.75	25.61	7.682	1.408	F1SNT1	F1SNT1_PIG	Uncharacterized protein		PIG	1	0.691831	0.809096	0.685488	0.316228	0.128233
1575	2.24	2.61	30.99	5.458	4.483	I3LLA0	I3LLA0_PIG	Uncharacterized protein		PIG	2	0.954993	0.862979	0.862979	1.02802	0.990832
1576	2.23	15.8	82.4	69.6	56	F2Z5I4	F2Z5I4_PIG	Histone H2A (Fragment)		PIG	20	0.452898	1.1695	1.15878	0.483059	0.0963829
1577	2.23	4.4	24.82	6.241	2.032	F1RY63	F1RY63_PIG	Uncharacterized protein (Fragment)		PIG	2	1.02802	1.23595	0.92045	0.990832	1.07647
1578	2.23	2.45	38.64	30.11	5.682	I3L5C0	I3L5C0_PIG	Uncharacterized protein (Fragment)		PIG	1	1.70608	1.22462	1.51356	1.59956	1.11686
1579	2.22	4.45	54.1	26.78	14.75	F1ST98	F1ST98_PIG	Uncharacterized protein		PIG	2	1.24738	1	1.10662	1.45881	1.83654
1580	2.22	3.49	21.96	2.624	0.7775	F1SKE6	F1SKE6_PIG	Uncharacterized protein		PIG	1	1.14815	1.05682	1.10662	1.18032	1.14815
1581	2.22	2.31	33.18	8.411	5.607	Q8MJ49	OSTF1_PIG	Osteoclast-stimulating factor 1		PIG	1	1.03753	1	1.14815	1.21339	1.07647
1582	2.22	2.29	11.01	5.693	2.846	I3LS26	I3LS26_PIG	Saposin-B-Val		PIG	1	2.10863	2.12814	1.78649	2.58226	0.18197
1583	2.21	6.84	22.91	2.392	1.502	F1SBY5	F1SBY5_PIG	Uncharacterized protein (Fragment)		PIG	3	0.937562	0.928966	0.928966	0.928966	0.937562
1585	2.21	3.44	25.28	16.29	9.551	I3LVF5	I3LVF5_PIG	Uncharacterized protein		PIG	2	0.751623	0.831764	0.83946	1.19124	1.13763
1586	2.21	2.76	27.14	3.121	1.9	I3LNE1	I3LNE1_PIG	Uncharacterized protein (Fragment)		PIG	1	0.787046	0.483059	0.554626	0.237684	0.698232
1587	2.21	2.36	79.84	43.55	28.23	F2Z516	F2Z516_PIG	Uncharacterized protein		PIG	2	0.809096	0.272898	0.928966	0.704693	0.660694
1588	2.21	2.33	28.69	7.066	2.784	Q8WNQ4	Q8WNQ4_PIG	Interferon regulatory factor 6		PIG	1	1.25892	1.49969	1.13763	1.1695	1.47231
1589	2.21	2.32	33.33	28.43	20.59	Q29594	KCRB_PIG	Creatine kinase B-type (Fragment)		PIG	3	3.53183	3.28095	2.93765	2.24905	0.539511
1590	2.2	3.49	18.63	5.299	1.709	F1S6V0	F1S6V0_PIG	Uncharacterized protein		PIG	1	2.1677	0.801678	1.36773	0.487529	1.08643
1591	2.2	3.19	71.43	31.75	21.43	F1RKI3	F1RKI3_PIG	Uncharacterized protein		PIG	1	1.15878	0.855067	1.03753	0.862979	0.356451
1592	2.2	3	12.59	1.692	0.8459	I3LTC2	I3LTC2_PIG	Uncharacterized protein		PIG	1	0.501187	0.717794	0.895365	0.855067	0.83946
1593	2.2	2.65	24.37	1.576	0.6487	F1SGN4	F1SGN4_PIG	Uncharacterized protein		PIG	1	1.05682	1.2942	1.30617	1.5417	1.48594
1594	2.2	2.5	22.49	11.48	5.263	I3LA59	I3LA59_PIG	Uncharacterized protein (Fragment)		PIG	1	2.96483	1.80302	1.03753	1.95885	0.937562
1595	2.2	2.35	53.41	27.27	27.27	Q95339	ATPK_PIG	ATP synthase subunit f, mitochondrial		PIG	4	0.972747	0.963829	1.07647	0.928966	1.09648
1596	2.19	14.06	70.38	37.69	30.38	I3LAI1	I3LAI1_PIG	Uncharacterized protein (Fragment)		PIG	8	1.45881	1.14815	1.27057	0.751623	0.981748
1597	2.19	8.71	35.4	13.81	5.899	I3L7S2	I3L7S2_PIG	Serine/threonine-protein phosphatase 2A 65 kDa regulatory subunit A beta isoform		PIG	4	1.49969	1.27057	2.72898	1.5417	1.70608
1598	2.19	6.14	24.63	8.844	3.537	F1STS3	F1STS3_PIG	Ribosomal protein S6 kinase		PIG	2	1.0666	1.30617	1.05682	1.03753	0.990832
1599	2.19	2.64	13.88	4.235	1.882	F2Z5N4	F2Z5N4_PIG	Uncharacterized protein		PIG	1	0.963829	0.903649	0.954993	0.954993	0.648634
1600	2.19	2.47	21.9	11.68	6.569	Q29216	Q29216_PIG	Clathrin coat assembly protein AP19 (Fragment)		PIG	1	0.928966	0.831764	0.990832	0.879022	0.92045
1601	2.18	4.34	25.27	8.245	3.723	F1STL4	F1STL4_PIG	Uncharacterized protein		PIG	2	1.58489	1.33045	1.18032	1.55597	1.43219
1602	2.18	3.41	21.99	13.28	7.054	F1SSH7	F1SSH7_PIG	Uncharacterized protein (Fragment)		PIG	2	0.847227	0.92045	0.92045	0.954993	1
1603	2.18	2.34	17.35	5.882	3.529	Q10982	FUT2_PIG	Galactoside 2-alpha-L-fucosyltransferase 2		PIG	1	1.25892	0.928966	1.40605	1.33045	1.45881
1604	2.18	2.25	20.47	7.383	3.356	B2ZI35	B2ZI35_PIG	F11 receptor		PIG	1	1.13763	1.48594	1.20226	0.654636	0.660694
1605	2.17	2.43	30.25	3.386	2.257	I3LC92	I3LC92_PIG	Uncharacterized protein		PIG	1	0.809096	0.870964	1.09648	1.05682	0.847227
1606	2.17	2.41	23.42	15.19	12.03	F1SQA9	F1SQA9_PIG	Uncharacterized protein		PIG	2	1.25892	1.08643	1.1272	0.946237	1.14815
1607	2.17	2.26	50.52	22.68	6.186	P00571	KAD1_PIG	Adenylate kinase isoenzyme 1		PIG	1	1.43219	0.954993	1.25892	1.2942	1.23595
1608	2.17	2.23	20.11	12.85	12.85	F1SE87	F1SE87_PIG	Uncharacterized protein		PIG	2	0.954993	1.08643	1.20226	1.49969	0.831764
1609	2.16	4.33	25.56	2.757	1.043	F1S8N3	F1S8N3_PIG	Uncharacterized protein		PIG	2	0.862979	0.824138	0.912011	0.801678	1.09648
1610	2.16	4.16	21.57	3.448	1.443	F1SM35	F1SM35_PIG	Uncharacterized protein		PIG	2	1.23595	1.49969	0.946237	1.09648	1.2942
1612	2.16	2.84	31.15	4.505	3.218	F1S2J6	F1S2J6_PIG	Uncharacterized protein (Fragment)		PIG	2	1.05682	0.963829	1.09648	0.903649	1.1272
1613	2.16	2.6	25.36	8.929	6.25	F1RQ59	F1RQ59_PIG	Uncharacterized protein (Fragment)		PIG	2	1.08643	0.648634	1.02802	0.862979	0.654636
1614	2.15	7.72	20.25	3.411	0.6316	F1RFU3	F1RFU3_PIG	Uncharacterized protein		PIG	2	0.870964	0.809096	0.928966	1.03753	1.08643
1615	2.15	3.72	22.41	5.29	1.452	F1RQC5	F1RQC5_PIG	Uncharacterized protein (Fragment)		PIG	2	0.879022	0.963829	0.737904	0.928966	1.01859
1616	2.15	3.68	26.14	4.337	1.566	F1SG77	F1SG77_PIG	Uncharacterized protein (Fragment)		PIG	1	0.855067	0.954993	0.887156	0.816582	0.60256
1617	2.15	2.31	26.82	12.64	4.598	I3LU08	I3LU08_PIG	Uncharacterized protein (Fragment)		PIG	1	1.15878	1.20226	0.824138	1.09648	1
1618	2.15	2.26	17.66	4.584	2.716	F1S1P8	F1S1P8_PIG	Uncharacterized protein		PIG	1	1.28233	1.44544	1.39316	1.21339	1.07647
1619	2.15	2.2	17.66	5.489	3.103	F1RIF3	F1RIF3_PIG	Uncharacterized protein		PIG	1	0.691831	0.448745	1.28233	0.133045	1.11686
1620	2.15	2.19	20.81	9.938	7.143	I3LCN6	I3LCN6_PIG	Uncharacterized protein		PIG	1	0.765597	0.711214	1.10662	0.737904	0.619441
1621	2.14	3.34	17.9	1.45	0.4971	I3L9C9	I3L9C9_PIG	Uncharacterized protein		PIG	1	1.13763	1.22462	1.19124	1.23595	1.30617
1622	2.14	2.89	23.19	4.216	2.24	I3LBE6	I3LBE6_PIG	Uncharacterized protein (Fragment)		PIG	2	2.26987	0.972747	3.53183	0.199526	0.679204
1623	2.14	2.74	13.4	5.981	2.871	I3LSJ4	I3LSJ4_PIG	Uncharacterized protein		PIG	1	0.912011	1	1.04713	1.08643	1.04713
1624	2.14	2.34	30.58	10.31	5.155	F1SRC7	F1SRC7_PIG	Uncharacterized protein		PIG	1	2.72898	1.85353	0.672977	0.613762	2.05116
1625	2.14	2.29	35.64	16.34	16.34	F1RVC9	F1RVC9_PIG	Uncharacterized protein (Fragment)		PIG	2	1.30617	0.912011	2.07014	1.48594	1.88799
1626	2.14	2.25	31.89	5.648	2.658	F1SKK1	F1SKK1_PIG	Uncharacterized protein		PIG	1	1.34276	1.33045	1.1272	1.45881	1.6293
1627	2.14	2.17	27.5	2.5	2.5	F1SLE3	F1SLE3_PIG	Uncharacterized protein (Fragment)		PIG	1	0.928966	1	0.990832	1.09648	0.895365
1628	2.13	3.03	25	17.71	13.02	A7Y426	A7Y426_PIG	IL-18		PIG	2	0.794328	2.72898	0.519996	2.88403	0.937562
1629	2.13	2.99	25.17	3.634	2.153	F1SBB0	F1SBB0_PIG	Oxysterol-binding protein (Fragment)		PIG	1	0.369828	0.60256	0.816582	0.642688	0.251189
1630	2.13	2.97	16.9	2.879	1.502	F1RX15	F1RX15_PIG	Uncharacterized protein		PIG	1	0.990832	1.14815	0.887156	0.946237	1.25892
1631	2.13	2.77	17.79	3.383	2.13	F1SLI3	F1SLI3_PIG	Microtubule-associated protein		PIG	1	0.928966	0.963829	0.879022	0.83946	1
1632	2.13	2.55	22.72	6.129	3.587	F1RXS0	F1RXS0_PIG	Uncharacterized protein		PIG	1	1.08643	1	1.07647	0.963829	0.887156
1633	2.13	2.49	29.21	13.95	9.474	F1RKS3	F1RKS3_PIG	Flap endonuclease 1		PIG	2	1.51356	2.31206	8.87156	6.13762	12.3595
1634	2.13	2.32	50.44	14.04	7.895	Q6J1I8	RN114_PIG	RING finger protein 114		PIG	1	0.954993	1.23595	0.937562	0.990832	0.83946
1635	2.13	2.17	17.8	13.09	5.759	I3LH64	I3LH64_PIG	Uncharacterized protein		PIG	1	0.524808	0.524808	0.972747	0.772681	0.630957
1636	2.12	7.17	39.18	13.11	4.918	F1SGI7	F1SGI7_PIG	Uncharacterized protein (Fragment)		PIG	3	0.380189	0.496592	0.220801	0.322107	0.666807
1637	2.12	6.19	31.99	6.452	4.704	Q1HL06	Q1HL06_PIG	6-phosphofructokinase (Fragment)		PIG	4	0.928966	1	1.19124	0.787046	1.21339
1638	2.12	4.33	39.89	10.54	5.698	F1RKI9	F1RKI9_PIG	Uncharacterized protein		PIG	2	0.824138	0.648634	1.05682	1.10662	1.40605
1639	2.12	3.49	29.21	7.243	5.841	F1SDC2	F1SDC2_PIG	Uncharacterized protein		PIG	2	0.685488	0.765597	0.870964	1.05682	0.855067
1640	2.12	3.31	25.9	5.317	4.46	I3L652	I3L652_PIG	Uncharacterized protein		PIG	2	0.946237	1.02802	1.03753	1.10662	1.02802
1641	2.12	3.19	16.21	4.648	2.98	I3LT50	I3LT50_PIG	Uncharacterized protein		PIG	2	0.731139	0.731139	0.42462	0.448745	0.12942
1642	2.12	2.68	34.12	4.154	2.671	Q8MIZ3	DCPS_PIG	m7GpppX diphosphatase		PIG	1	0.937562	1.09648	1.22462	1.24738	1.28233
1643	2.12	2.58	51.69	16.29	7.303	F1SL16	F1SL16_PIG	Uncharacterized protein		PIG	1	0.912011	1.1695	1.33045	1.07647	1.61436
1644	2.12	2.34	36.65	4.348	2.795	F1S3I3	F1S3I3_PIG	Eukaryotic translation initiation factor 3 subunit G		PIG	1	1.03753	0.92045	1.33045	1.15878	1.31826
1645	2.12	2.25	89.02	41.46	41.46	F1RI18	F1RI18_PIG	Uncharacterized protein		PIG	2	0.981748	0.765597	0.972747	0.691831	1.04713
1646	2.12	2.2	32	15.2	10.4	F1RQP1	F1RQP1_PIG	Uncharacterized protein		PIG	1	0.672977	0.549541	1.27057	1.03753	1.33045
1647	2.11	12.34	56.11	47.78	41.67	B9V4F0	B9V4F0_PIG	ADP-ribosylation factor 5		PIG	7	0.990832	1.00925	1.13763	1	1.00925
1648	2.11	6.01	18.75	5.859	2.604	F1RVK1	F1RVK1_PIG	Uncharacterized protein (Fragment)		PIG	2	1.57036	0.0642688	1.52757	1.35519	1.33045
1649	2.11	2.77	27.56	7.051	3.526	F1RJM8	F1RJM8_PIG	Uncharacterized protein (Fragment)		PIG	1	1.14815	1.27057	1.11686	1.48594	1.2942
1650	2.11	2.68	40.09	13.96	3.153	F1SD95	F1SD95_PIG	Uncharacterized protein		PIG	1	0.765597	1.11686	1.04713	1.0666	1.11686
1652	2.11	2.11	28.86	9.453	5.473	I3L902	I3L902_PIG	Uncharacterized protein (Fragment)		PIG	1	0.963829	0.77983	0.824138	1.01859	0.870964
1653	2.1	4.73	30.38	7.848	4.81	D2D0E0	D2D0E0_PIG	Choline/ethanolamine kinase		PIG	2	0.954993	0.758578	0.452898	0.704693	0.390841
1654	2.1	2.34	16.96	5.556	4.094	I3L973	I3L973_PIG	Uncharacterized protein (Fragment)		PIG	1	0.301995	1.33045	0.731139	1.02802	1.13763
1655	2.09	4.23	23.27	6.604	6.604	F1S0C9	F1S0C9_PIG	Uncharacterized protein		PIG	2	1.01859	0.937562	0.787046	1.24738	0.751623
1656	2.09	3.57	33.33	3.728	3.728	F1S8P6	F1S8P6_PIG	Uncharacterized protein		PIG	2	0.591562	0.648634	0.413047	0.772681	0.654636
1657	2.09	3.46	41.29	8.592	2.625	F1SKL8	F1SKL8_PIG	Uncharacterized protein		PIG	1	0.801678	2.07014	0.870964	1.09648	0.801678
1658	2.09	3.38	14.27	3.336	2.688	Q4U116	S4A4_PIG	Electrogenic sodium bicarbonate cotransporter 1		PIG	2	4.69894	0.322107	3.31131	0.280543	3.59749
1660	2.09	2.7	13.17	8.185	3.915	I3L948	I3L948_PIG	Uncharacterized protein		PIG	2	0.619441	0.990832	1.52757	1.47231	1.77011
1661	2.09	2.36	74.83	10.2	6.803	F1SK49	F1SK49_PIG	Uncharacterized protein		PIG	1	0.809096	0.275423	0.109648	0.416869	0.164437
1662	2.09	2.29	64.66	15.79	6.767	E0AD19	E0AD19_PIG	Heart fatty acid-binding protein		PIG	1	1.25892	0.946237	1.18032	0.963829	1.21339
1663	2.09	2.23	33.33	12.86	10.48	F2Z5H8	F2Z5H8_PIG	Uncharacterized protein (Fragment)		PIG	3	0.57544	4.74242	4.01791	4.40555	3.87258
1664	2.09	2.21	13.19	2.399	1.649	C8ZLH6	C8ZLH6_PIG	Sodium/hydrogen exchanger (Fragment)		PIG	1	0.731139	0.648634	0.30479	0.660694	0.630957
1665	2.09	2.16	16.83	5.941	3.96	F1RG35	F1RG35_PIG	Uncharacterized protein		PIG	1	1.59956	0.636796	2.26987	1.59956	1.87068
1666	2.09	2.13	28.38	21.62	13.51	F1SQ44	F1SQ44_PIG	Uncharacterized protein		PIG	1	0.570164	0.666807	1.28233	0.981748	0.625173
1667	2.09	2.12	41.05	20	20	A5A8V8	A5A8V8_PIG	LSM2 homolog, U6 small nuclear RNA associated (S. cerevisiae)		PIG	1	1.2942	1.19124	1.14815	0.963829	0.981748
1668	2.08	5.14	56.8	28.8	24.8	Q29583	Q29583_PIG	Glutathione transferase mu (Fragment)		PIG	4	1.21339	1.28233	1.47231	1.64437	1.13763
1670	2.08	3.38	24.95	6.023	1.912	F1SLL6	F1SLL6_PIG	Uncharacterized protein		PIG	1	0.954993	1.39316	0.903649	0.772681	0.685488
1671	2.08	3.35	18.45	4.588	0.8427	F1RM10	F1RM10_PIG	Uncharacterized protein		PIG	1	1.00925	1.21339	1.52757	1.18032	1.2942
1672	2.08	2.76	28.62	4.923	3.385	E7EBY5	E7EBY5_PIG	MACRO domain containing protein 1		PIG	1	0.990832	1.0666	0.765597	1.25892	0.77983
1673	2.08	2.3	26.39	16.2	8.796	F1S2N0	F1S2N0_PIG	Uncharacterized protein		PIG	1	1.04713	0.895365	0.608135	1.07647	1.02802
1674	2.08	2.17	26.65	6.583	6.583	F1RFM7	F1RFM7_PIG	Uncharacterized protein		PIG	1	0.990832	0.990832	1.11686	1.35519	1.01859
1675	2.08	2.13	7.885	2.509	2.509	F1SL34	F1SL34_PIG	Uncharacterized protein (Fragment)		PIG	1	1.31826	0.487529	1.10662	1.23595	0.465586
1676	2.07	4.09	35.71	7.389	3.941	I3LJL2	I3LJL2_PIG	Uncharacterized protein		PIG	2	0.60256	0.751623	0.267917	0.691831	0.92045
1677	2.07	3.93	20.13	3.914	1.398	P55204	GUC2C_PIG	Heat-stable enterotoxin receptor		PIG	1	1.08643	0.301995	1.13763	0.586138	0.316228
1678	2.07	3.74	25.02	4.696	1.134	I3LMC6	I3LMC6_PIG	Structural maintenance of chromosomes protein		PIG	1	0.83946	1.0666	0.972747	0.954993	1.41906
1679	2.07	3.62	23.32	2.72	1.036	F1S8V9	F1S8V9_PIG	Uncharacterized protein		PIG	1	1.45881	3.04789	1.80302	1.77011	1.30617
1680	2.07	2.74	11.65	2.718	1.748	I3L804	I3L804_PIG	Uncharacterized protein		PIG	1	0.954993	0.704693	1.09648	1.01859	0.981748
1681	2.07	2.68	30.43	4.429	2.714	F1RUC1	F1RUC1_PIG	Uncharacterized protein (Fragment)		PIG	1	1.14815	0.698232	0.972747	1.01859	1.10662
1682	2.07	2.48	17.24	1.084	1.084	F1SPR0	F1SPR0_PIG	Uncharacterized protein		PIG	1	1.13763	0.448745	1.13763	1.05682	0.698232
1683	2.07	2.48	22.47	4.699	1.762	F1S0P6	F1S0P6_PIG	Uncharacterized protein		PIG	1	0.510505	0.679204	0.794328	0.501187	0.505825
1685	2.07	2.38	29.1	16.4	10.58	F1RGU8	F1RGU8_PIG	Uncharacterized protein (Fragment)		PIG	1	3.19154	2.208	1.88799	0.226986	1.38038
1686	2.07	2.22	17.59	4.235	4.235	F1RK61	F1RK61_PIG	Uncharacterized protein		PIG	1	1.30617	1.27057	1.30617	0.990832	1.20226
1687	2.07	2.19	11.13	1.59	1.59	I3LB11	I3LB11_PIG	Uncharacterized protein		PIG	1	0.325087	1.41906	0.60256	1.07647	1
1688	2.06	7.77	40.1	24.15	21.26	F2Z5I8	F2Z5I8_PIG	Uncharacterized protein		PIG	4	0.972747	0.654636	0.77983	0.672977	0.704693
1689	2.06	7.21	31.21	10.47	5.607	I3LLY8	I3LLY8_PIG	Uncharacterized protein		PIG	3	1.23595	0.625173	0.765597	1.18032	2.0893
1690	2.06	6.42	40.32	9.78	8.184	F1RP56	F1RP56_PIG	Uncharacterized protein		PIG	3	0.809096	1.08643	1.13763	0.765597	1.13763
1691	2.06	3.57	37.19	6.667	4.211	I3LK34	I3LK34_PIG	Uncharacterized protein		PIG	2	0.801678	1.0666	0.92045	1.10662	0.937562
1692	2.06	3.07	55.26	36.84	31.58	A1XQV7	A1XQV7_PIG	HSBP1		PIG	2	0.794328	1.00925	0.731139	0.990832	1.18032
1693	2.06	2.79	26.03	2.829	1.414	F1SAH4	F1SAH4_PIG	Uncharacterized protein		PIG	1	0.744732	1.52757	1.49969	1.09648	1.09648
1694	2.06	2.79	27.91	4.598	2.299	F1SGK9	F1SGK9_PIG	Uncharacterized protein		PIG	1	1.59956	1.59956	1.14815	2.07014	2.0893
1695	2.06	2.7	14.32	4.324	2.973	F1SKQ3	F1SKQ3_PIG	Uncharacterized protein		PIG	1	1.38038	0.801678	1.18032	0.448745	0.666807
1696	2.06	2.6	19.31	4.598	3.448	I3L635	I3L635_PIG	Uncharacterized protein (Fragment)		PIG	1	1.38038	0.679204	1.2942	0.501187	1.52757
1697	2.06	2.29	23.38	12.34	9.091	F1SAR5	F1SAR5_PIG	Uncharacterized protein		PIG	1	1.1272	1.11686	1.0666	1.14815	0.990832
1698	2.06	2.28	19.29	1.765	1.176	I3LPE0	I3LPE0_PIG	Uncharacterized protein		PIG	1	1.23595	1.15878	1.0666	0.737904	0.765597
1699	2.06	2.28	52.54	5.763	4.068	I3LAB4	I3LAB4_PIG	Uncharacterized protein		PIG	1	1.1272	1.75388	1.15878	1.33045	1.87068
1700	2.06	2.22	19.47	3.684	3.684	F1SSS5	F1SSS5_PIG	Uncharacterized protein		PIG	1	1.15878	1.02802	1.23595	1.18032	1.15878
1702	2.06	2.15	32.84	8.955	8.955	A5GHK3	A5GHK3_PIG	Prefoldin 4		PIG	1	1.8197	0.912011	1.49969	1.51356	1.5417
1703	2.06	2.15	25.38	15.38	15.38	F1RIU0	F1RIU0_PIG	Uncharacterized protein		PIG	2	1.49969	1.77011	1.34276	1.45881	1.38038
1704	2.06	2.14	19.91	3.097	3.097	Q8MJ48	Q8MJ48_PIG	Transmembrane protein CD9		PIG	1	0.83946	0.608135	1.33045	0.903649	1.25892
1705	2.06	2.14	49.15	16.95	16.95	Q0Q4G4	Q0Q4G4_PIG	Phytanoyl-CoA dioxygenase peroxisomal (Fragment)		PIG	1	0.794328	1.27057	0.831764	0.862979	0.758578
1706	2.06	2.1	32.03	12.5	12.5	I3L700	I3L700_PIG	Uncharacterized protein		PIG	1	1.28233	0.591562	2.01372	1.36773	2.70396
1707	2.06	2.06	21.38	7.547	7.547	F1RZ16	F1RZ16_PIG	U1 small nuclear ribonucleoprotein C		PIG	1	1.58489	1.58489	2.03236	1.8197	2.12814
1708	2.05	11.26	79.41	52.94	44.85	Q71LE2	H33_PIG	Histone H3.3		PIG	8	1.7378	0.737904	0.895365	0.801678	0.428549
1709	2.05	4.85	51.21	21.74	11.11	F1S2E3	F1S2E3_PIG	Peptidyl-prolyl cis-trans isomerase		PIG	2	1.30617	1.09648	0.666807	1.41906	1.45881
1710	2.05	4.42	24.82	3.858	2.294	Q0PHA8	Q0PHA8_PIG	Nuclear factor kappa-B 1		PIG	2	7.72681	6.30957	2.77971	6.0256	4.20727
1711	2.05	3.32	20.96	5.6	3.84	I3LHB2	I3LHB2_PIG	Uncharacterized protein		PIG	2	0.801678	1.14815	0.570164	0.717794	1.58489
1712	2.05	3.31	18.82	3.321	3.321	I3LH91	I3LH91_PIG	Uncharacterized protein		PIG	2	0.510505	1.47231	2.44343	2.26987	1.49969
1713	2.05	3.14	17.5	3.654	1.731	F1SIB9	F1SIB9_PIG	Uncharacterized protein		PIG	1	1.11686	0.887156	1.43219	1.45881	0.903649
1714	2.05	2.66	15.27	5.31	3.097	I3L9C8	I3L9C8_PIG	Uncharacterized protein		PIG	1	1.43219	1.19124	1.70608	0.717794	1.1695
1715	2.05	2.4	15.85	4.573	3.354	F1STC6	F1STC6_PIG	Uncharacterized protein (Fragment)		PIG	1	0.794328	2.63027	1.51356	0.831764	1.02802
1716	2.05	2.28	18.78	3.315	3.315	F1SH10	F1SH10_PIG	Uncharacterized protein (Fragment)		PIG	1	1.10662	0.946237	1.35519	1.65959	1.20226
1717	2.05	2.09	31.15	13.93	13.93	I3LP62	I3LP62_PIG	Uncharacterized protein		PIG	1	1.67494	1.58489	2.0893	1.83654	1.5417
1718	2.04	21.26	44.88	18.81	12.74	F1RMJ4	F1RMJ4_PIG	Uncharacterized protein		PIG	9	0.765597	0.937562	0.765597	1.01859	1.00925
1719	2.04	3.71	13.71	4.571	2.667	F1SCS0	F1SCS0_PIG	Uncharacterized protein		PIG	2	0.765597	0.724436	0.636796	1.1695	1
1720	2.04	3.67	21.44	6.157	4.034	F1S631	F1S631_PIG	Uncharacterized protein		PIG	2	0.376704	0.608135	0.855067	0.679204	0.420727
1723	2.04	2.92	36.05	9.012	4.36	F1RUS8	F1RUS8_PIG	Uncharacterized protein (Fragment)		PIG	1	0.359749	1.34276	0.299226	0.465586	1.33045
1724	2.04	2.57	27.98	13.3	11.08	A0SNU8	A0SNU8_PIG	Hydroxymethylbilane synthase		PIG	2	0.666807	0.937562	0.831764	1.03753	0.648634
1725	2.04	2.42	20	3.415	3.415	A8S2C3	A8S2C3_PIG	Precerebellin 3		PIG	1	0.337287	0.737904	0.831764	0.642688	1.11686
1726	2.04	2.4	16.11	3.091	2.208	I6L5N5	I6L5N5_PIG	Uncharacterized protein		PIG	1	1.5417	1.21339	1.04713	0.912011	0.679204
1728	2.04	2.27	37.6	6.685	3.621	F1SSG5	F1SSG5_PIG	Uncharacterized protein		PIG	1	1.15878	1.33045	1.1272	1.35519	1.52757
1729	2.04	2.25	29.33	15.11	9.778	F1RLE5	F1RLE5_PIG	Uncharacterized protein		PIG	2	1.09648	1.23595	1.1272	1.22462	1.07647
1730	2.04	2.25	15.24	6.667	4.286	I3LCI8	I3LCI8_PIG	Uncharacterized protein		PIG	1	1.28233	1.14815	0.879022	1.34276	0.787046
1731	2.04	2.22	40.61	7.86	4.803	I3LQ80	I3LQ80_PIG	Uncharacterized protein		PIG	1	0.648634	0.737904	0.510505	0.642688	1.14815
1733	2.04	2.19	17.14	3.143	3.143	F1RX12	F1RX12_PIG	Uncharacterized protein		PIG	1	0.724436	0.529663	0.731139	0.570164	0.824138
1734	2.04	2.15	19.14	4.012	4.012	F1RRT3	F1RRT3_PIG	Uncharacterized protein		PIG	1	1.59956	2.33346	1.44544	1.70608	2.91072
1735	2.04	2.12	35.66	13.18	9.302	F1RZT2	F1RZT2_PIG	Uncharacterized protein		PIG	1	1.23595	0.879022	1.1695	1.0666	0.963829
1736	2.04	2.06	47.26	8.904	8.904	F2Z4X6	F2Z4X6_PIG	Uncharacterized protein (Fragment)		PIG	1	0.0870964	1.21339	1.1272	1.20226	1.2942
1737	2.03	34.54	78.17	59.24	49.44	F1SHC1	F1SHC1_PIG	Uncharacterized protein		PIG	31	0.672977	0.816582	0.751623	0.672977	0.809096
1739	2.03	11.18	38.7	16.78	13.42	I3L893	I3L893_PIG	Uncharacterized protein		PIG	6	1.02802	0.554626	0.630957	0.672977	0.510505
1742	2.03	4.38	25.57	3.977	3.03	F1RGA9	F1RGA9_PIG	Coronin (Fragment)		PIG	2	1.03753	1.65959	0.855067	0.879022	1.22462
1743	2.03	3.82	22.22	6.944	3.125	F1SL37	F1SL37_PIG	Leukocyte surface antigen CD47 (Fragment)		PIG	2	1.18032	0.912011	1.0666	0.704693	1.14815
1744	2.03	2.87	18.78	6.114	2.402	F1RFD6	F1RFD6_PIG	Uncharacterized protein (Fragment)		PIG	1	0.717794	1.58489	1.24738	1.38038	0.77983
1745	2.03	2.67	41.7	7.722	5.792	A5D9P1	A5D9P1_PIG	Estradiol 17-beta-dehydrogenase 8		PIG	1	1.01859	1.15878	0.928966	0.862979	1.02802
1746	2.03	2.66	23.35	3.307	2.335	F1SKI5	F1SKI5_PIG	Inosine-5'-monophosphate dehydrogenase		PIG	1	1.1272	1.20226	0.824138	0.972747	1.31826
1747	2.03	2.58	27.9	5.305	3.34	F1SST4	F1SST4_PIG	Uncharacterized protein		PIG	1	0.698232	1	1.04713	0.554626	0.704693
1748	2.03	2.43	16.5	5.776	2.805	A9LFL0	A9LFL0_PIG	NADH-ubiquinone oxidoreductase chain 5		PIG	1	1.41906	2.51189	1.87068	2.55859	1.7378
1750	2.03	2.26	14.54	4.154	2.671	F1SI94	F1SI94_PIG	Uncharacterized protein		PIG	1	0.77983	0.765597	0.903649	0.954993	1.02802
1751	2.03	2.21	58.89	12.22	12.22	I3L8P7	I3L8P7_PIG	Uncharacterized protein		PIG	1	1.31826	0.401791	1.75388	1.47231	1.20226
1752	2.03	2.2	18.09	5.319	5.319	I3LN65	I3LN65_PIG	Uncharacterized protein		PIG	1	1.24738	1.01859	1.6293	1.27057	0.83946
1753	2.03	2.15	18.92	4.247	4.247	F1SB33	F1SB33_PIG	Uncharacterized protein		PIG	1	1.03753	0.737904	1.04713	0.724436	0.855067
1754	2.03	2.11	17.39	5.138	5.138	F1RYZ1	F1RYZ1_PIG	Uncharacterized protein		PIG	1	1.18032	0.870964	1.15878	1.2942	0.879022
1755	2.03	2.06	26.73	5.728	5.728	I3LUP1	I3LUP1_PIG	Uncharacterized protein		PIG	1	1.55597	2.39883	2.05116	1.13763	2.14783
1756	2.03	2.05	27.6	10.42	10.42	F1SM56	F1SM56_PIG	Uncharacterized protein		PIG	1	0.787046	0.751623	0.831764	0.580764	0.787046
1757	2.03	2.03	19.15	10.64	10.64	C3VPJ6	C3VPJ6_PIG	Claudin 3 variant 2		PIG	1	1.15878	1.31826	1.48594	1.13763	1.45881
1758	2.02	61.09	52.23	25.53	20.22	I3LV99	I3LV99_PIG	Uncharacterized protein (Fragment)		PIG	31	1.27057	1.41906	1.03753	1.43219	0.242103
1759	2.02	23.57	56.22	42.27	32.62	P10173	FUMH_PIG	Fumarate hydratase, mitochondrial		PIG	13	0.487529	0.801678	0.954993	0.981748	0.816582
1762	2.02	6.14	21.79	5.773	4.842	A1Y2K1	FYN_PIG	Tyrosine-protein kinase Fyn		PIG	3	7.17794	5.19996	1.14815	7.04693	3.10456
1763	2.02	5.3	21.99	3.125	0.6696	F1SBE8	F1SBE8_PIG	Uncharacterized protein		PIG	1	0.580764	1.70608	1.02802	1.31826	2.14783
1764	2.02	3.27	41.86	23.26	13.95	Q06AU6	RAB5A_PIG	Ras-related protein Rab-5A		PIG	2	0.660694	1.1695	0.501187	0.855067	0.855067
1765	2.02	2.93	30.74	11.85	4.444	I3LRS8	I3LRS8_PIG	Uncharacterized protein		PIG	1	1.39316	1.36773	1.25892	0.608135	0.946237
1766	2.02	2.58	19.35	2.083	1.19	F1S4I0	F1S4I0_PIG	Uncharacterized protein (Fragment)		PIG	1	3.22107	1.70608	4.74242	0.0946237	1.7378
1767	2.02	2.55	19.07	6.356	4.661	F1RPY3	F1RPY3_PIG	Uncharacterized protein		PIG	1	0.963829	1.15878	1.1272	0.831764	0.337287
1768	2.02	2.54	21.04	3.783	1.891	F1SLS9	F1SLS9_PIG	Uncharacterized protein		PIG	1	1.0666	0.870964	1.87068	1.10662	2.1677
1769	2.02	2.26	31.78	5.205	3.836	F1S564	F1S564_PIG	Uncharacterized protein		PIG	1	1.78649	0.937562	1.94089	2.05116	1.97697
1770	2.02	2.21	28.88	5.348	5.348	F1S010	F1S010_PIG	Uncharacterized protein		PIG	1	0.428549	0.549541	0.122462	0.401791	0.288403
1771	2.02	2.2	29.63	6.397	6.397	I3LUD5	I3LUD5_PIG	Uncharacterized protein		PIG	1	4.74242	4.69894	8.09096	1.67494	9.12011
1772	2.02	2.15	18.42	2.632	2.632	F1RH59	F1RH59_PIG	Uncharacterized protein		PIG	1	1.77011	1.61436	1.39316	2.53513	1.97697
1773	2.02	2.12	19.43	4.24	4.24	F1RGE7	F1RGE7_PIG	Uncharacterized protein		PIG	1	1	0.444631	0.831764	0.717794	0.912011
1774	2.02	2.07	34.19	14.53	14.53	I3L960	I3L960_PIG	Uncharacterized protein		PIG	1	0.660694	0.465586	0.751623	0.717794	0.529663
1775	2.02	2.06	55.56	43.21	35.8	F1S6Z3	F1S6Z3_PIG	Uncharacterized protein		PIG	2	1.00925	1.49969	0.801678	1.58489	0.363078
1776	2.02	2.06	16.81	6.195	6.195	Q1WF06	Q1WF06_PIG	ATP synthase subunit a		PIG	1	1.08643	0.831764	1.41906	1.51356	1.51356
1777	2.02	2.06	22.05	3.802	3.802	I3LA52	I3LA52_PIG	Uncharacterized protein (Fragment)		PIG	1	1.59956	1.8197	1.77011	1.77011	0.765597
1778	2.02	2.05	25.4	8.995	8.995	I3LKA7	I3LKA7_PIG	Uncharacterized protein		PIG	1	0.144544	0.737904	1.2942	0.698232	1.40605
1779	2.02	2.05	11.76	4.977	4.977	I3LLS0	I3LLS0_PIG	Uncharacterized protein (Fragment)		PIG	1	0.92045	0.794328	0.717794	0.816582	1.05682
1780	2.02	2.04	22.9	10.69	10.69	F1S179	F1S179_PIG	Uncharacterized protein (Fragment)		PIG	1	0.816582	0.879022	0.816582	1.25892	1.22462
1781	2.02	2.03	38.66	16.81	16.81	F2Z5G9	F2Z5G9_PIG	Uncharacterized protein		PIG	1	0.380189	0.679204	0.501187	1.23595	1.45881
1782	2.01	20.57	68.21	46.3	37.35	B2CZG2	B2CZG2_PIG	Intelectin 2		PIG	11	0.564937	0.57544	1.20226	0.981748	1.64437
1783	2.01	19.73	78.93	49.17	42.56	F1RSZ5	F1RSZ5_PIG	Caspase-3 subunit p12		PIG	10	0.744732	0.831764	0.608135	0.787046	0.465586
1784	2.01	16.28	64.08	28.52	17.96	A1XQV4	TPM3_PIG	Tropomyosin alpha-3 chain		PIG	7	2.67917	2.83139	7.7983	1.1272	1.34276
1785	2.01	6.57	35.63	14.66	12.93	B8XSJ1	B8XSJ1_PIG	ER lipid raft-associated 1		PIG	4	1.05682	1.2942	0.990832	1.36773	1.43219
1786	2.01	3.66	24.51	4.277	2.659	F1S861	F1S861_PIG	Uncharacterized protein		PIG	1	81.6582	82.4138	17.378	86.2979	44.0555
1787	2.01	3.56	21.38	7.246	7.246	I3LHT9	I3LHT9_PIG	Uncharacterized protein		PIG	2	4.69894	2.83139	7.04693	4.32514	0.580764
1788	2.01	3.09	15.5	11.99	10.82	F1RZS1	F1RZS1_PIG	Uncharacterized protein		PIG	3	1.90546	0.698232	1.1695	1.57036	0.524808
1789	2.01	2.89	21.67	2.782	1.171	Q6B339	Q6B339_PIG	Acyl coenzyme A synthetase long-chain 1 (Fragment)		PIG	1	0.251189	0.679204	0.586138	0.416869	0.47863
1790	2.01	2.81	41.48	14.2	6.25	I3L5T3	I3L5T3_PIG	Uncharacterized protein (Fragment)		PIG	2	7.44732	1.92309	3.98107	0.559758	9.90832
1791	2.01	2.67	27.31	4.966	2.709	F1RZV9	F1RZV9_PIG	Uncharacterized protein		PIG	1	1.21339	0.698232	1.01859	1.19124	1.87068
1792	2.01	2.63	33.73	15.06	9.639	I3LTC0	I3LTC0_PIG	Uncharacterized protein (Fragment)		PIG	1	0.831764	0.990832	0.544503	1.30617	0.642688
1793	2.01	2.56	29.32	4.217	3.213	F1RY11	F1RY11_PIG	Uncharacterized protein		PIG	1	1.39316	1.15878	1.1695	0.772681	1.34276
1794	2.01	2.47	8.908	4.31	2.874	F2Z5J4	F2Z5J4_PIG	Uncharacterized protein		PIG	1	0.787046	0.731139	0.77983	0.831764	0.630957
1795	2.01	2.34	13.94	4.037	3.119	F1SI69	F1SI69_PIG	Uncharacterized protein (Fragment)		PIG	1	1.64437	1.13763	2.05116	1.11686	1.70608
1796	2.01	2.34	12.55	2.621	1.241	F1S5H7	F1S5H7_PIG	Uncharacterized protein		PIG	1	0.801678	1.0666	0.946237	0.92045	0.704693
1797	2.01	2.32	26.92	4.762	3.313	I6LNT8	I6LNT8_PIG	Glycogen synthase kinase 3 alpha		PIG	1	1.02802	2.85759	1.7378	1.85353	1.97697
1798	2.01	2.29	24.3	11.16	5.179	I3L8L2	I3L8L2_PIG	Uncharacterized protein		PIG	1	1.1272	1.75388	1.43219	1.36773	1.09648
1799	2.01	2.24	34.34	4.545	4.545	F1SSG1	F1SSG1_PIG	Uncharacterized protein		PIG	1	0.862979	1.08643	0.972747	0.963829	0.972747
1800	2.01	2.22	14.35	3.043	3.043	I3LJS5	I3LJS5_PIG	Uncharacterized protein		PIG	1	1.52757	1	1.03753	0.510505	0.801678
1801	2.01	2.19	22.28	4.145	2.85	F1S0C0	F1S0C0_PIG	Methionine aminopeptidase		PIG	1	1.41906	2.70396	4.96592	3.76704	4.65586
1802	2.01	2.13	22.82	8.408	4.505	A7YX23	A7YX23_PIG	Torsin A		PIG	1	1.2942	1.08643	1.30617	1.30617	1.11686
1803	2.01	2.08	25.81	6.452	6.452	I3LR51	I3LR51_PIG	Uncharacterized protein		PIG	1	1.00925	0.981748	1.65959	1.31826	1.87068
1805	2.01	2.06	40	11.43	11.43	F1SQM6	F1SQM6_PIG	Uncharacterized protein		PIG	1	1.01859	0.981748	1.27057	1.36773	1.33045
1806	2.01	2.04	10.09	4.732	4.732	F1SJ93	F1SJ93_PIG	Uncharacterized protein		PIG	1	1.90546	1.80302	1.38038	1.88799	1.77011
1807	2.01	2.02	23.74	9.596	9.596	F1S5R9	F1S5R9_PIG	Guanylate kinase		PIG	2	1.1695	0.666807	0.787046	1.07647	0.887156
1808	2.01	2.01	14.69	6.531	6.531	I3LA22	I3LA22_PIG	Uncharacterized protein		PIG	1	1.38038	1.24738	1	0.436516	0.765597
1809	2.01	2.01	14.91	8.075	8.075	F2Z5T7	F2Z5T7_PIG	Peptidyl-prolyl cis-trans isomerase		PIG	1	0.679204	0.369828	0.672977	0.469894	0.724436
1810	2	82.88	87.5	65.06	57.23	Q3ZD69	LMNA_PIG	Prelamin-A/C		PIG	58	0.903649	0.794328	0.625173	1.09648	0.954993
1811	2	81.69	72.31	65.3	52	Q29261	VILI_PIG	Villin-1		PIG	62	0.409261	0.539511	0.534564	0.248886	0.440555
1812	2	48.95	67.87	52.34	45.25	P27594	MX1_PIG	Interferon-induced GTP-binding protein Mx1		PIG	24	0.946237	0.636796	0.539511	0.83946	0.801678
1813	2	39.62	65.19	51.41	44.52	Q29550	EST1_PIG	Liver carboxylesterase		PIG	26	1.04713	1.65959	2.22844	0.870964	1.0666
1814	2	27.34	75.43	53.71	47.43	D3GIP0	D3GIP0_PIG	MHC class I antigen (Fragment)		PIG	13	1.99526	1.8197	2.58226	3.53183	2.24905
1815	2	26.49	69.85	55.69	43.69	P50578	AK1A1_PIG	Alcohol dehydrogenase [NADP(+)]		PIG	14	1.58489	0.824138	1.51356	0.794328	0.787046
1816	2	24.23	89.76	76.38	72.44	B1PMB0	B1PMB0_PIG	Liver fatty acid binding protein		PIG	26	0.704693	0.534564	0.108643	0.185353	0.0293765
1817	2	23.69	29.52	16.45	12.89	F1SPZ4	F1SPZ4_PIG	Plasma membrane calcium-transporting ATPase 1		PIG	12	0.801678	0.559758	0.416869	0.737904	0.301995
1818	2	16.75	76.02	69.68	69.68	F1SEM2	F1SEM2_PIG	Uncharacterized protein (Fragment)		PIG	9	0.293765	0.272898	0.717794	1.11686	0.630957
1819	2	7.19	42.73	36.36	30.91	Q29379	Q29379_PIG	Tumor necrosis factor type 1 receptor associated protein (Fragment)		PIG	5	1.13763	1	1.15878	1.1695	1.07647
1820	2	6.8	29.41	14.71	12.13	F1SQ01	F1SQ01_PIG	Uncharacterized protein		PIG	6	0.237684	1.23595	1.02802	1.07647	0.331131
1821	2	6.53	37.6	19.66	10.5	I3LGP0	I3LGP0_PIG	Uncharacterized protein (Fragment)		PIG	4	0.549541	0.981748	0.685488	1.10662	1.00925
1822	2	6.42	64.49	18.22	18.22	F1RPD4	F1RPD4_PIG	Uncharacterized protein		PIG	3	3.22107	1.8197	1.38038	3.10456	4.7863
1823	2	5.33	42.17	19.13	10.87	F1S605	F1S605_PIG	Uncharacterized protein (Fragment)		PIG	3	0.570164	2.31206	0.630957	0.691831	0.316228
1824	2	4.66	27.42	6.371	4.986	F1SIP0	F1SIP0_PIG	Uncharacterized protein		PIG	3	2.93765	2.65461	0.809096	1.18032	2.05116
1825	2	4.47	24.23	1.756	0.9831	F1SKI2	F1SKI2_PIG	Ubiquitin carboxyl-terminal hydrolase (Fragment)		PIG	2	1.90546	1.41906	2.63027	0.580764	1.15878
1826	2	4.43	79.82	68.81	50.46	Q6UV40	Q6UV40_PIG	Fructose-bisphosphate aldolase A (Fragment)		PIG	4	1.19124	1.75388	1.83654	2.07014	1.22462
1827	2	4.26	24.84	16.15	10.56	F1S6C3	F1S6C3_PIG	Uncharacterized protein (Fragment)		PIG	2	0.990832	5.70164	5.44503	1.67494	4.52898
1828	2	4.12	17.39	11.96	8.696	F2Z5R2	F2Z5R2_PIG	Uncharacterized protein (Fragment)		PIG	2	1	0.519996	0.666807	0.685488	0.487529
1829	2	3.68	29.39	6.97	5.152	F1S5S7	F1S5S7_PIG	Uncharacterized protein		PIG	2	0.772681	0.801678	0.744732	0.613762	0.679204
1830	2	3.41	36.4	9.77	4.406	B7TJ11	B7TJ11_PIG	Dyskeratosis congenita 1		PIG	2	1.75388	2.14783	1.6293	0.879022	1.51356
1831	2	3.25	19.17	9.845	7.772	F1SPZ9	F1SPZ9_PIG	Uncharacterized protein (Fragment)		PIG	2	0.465586	0.724436	1.18032	0.648634	0.787046
1832	2	3.13	18.92	12.61	12.61	A7XNM5	A7XNM5_PIG	Resistin-like beta protein		PIG	2	0.724436	0.855067	0.954993	1.20226	1.90546
1833	2	3.12	38.1	16.67	16.67	I3LQ65	I3LQ65_PIG	Uncharacterized protein		PIG	2	1.57036	1.94089	1.27057	1.10662	0.648634
1834	2	3.03	22.75	7.843	3.529	F1RWS8	F1RWS8_PIG	Uncharacterized protein		PIG	2	1.18032	1.30617	1.5417	1.23595	1.51356
1835	2	3.01	26.65	3.918	1.567	F1RT98	F1RT98_PIG	Uncharacterized protein		PIG	1	0.954993	1.40605	0.444631	1.00925	0.636796
1836	2	2.92	14.64	3.254	1.923	F1SBL4	F1SBL4_PIG	Uncharacterized protein		PIG	1	0.195884	1.80302	0.636796	1.1695	0.625173
1837	2	2.89	18.17	3.333	2.667	F1S9W6	F1S9W6_PIG	Uncharacterized protein (Fragment)		PIG	1	0.383707	0.331131	1.2942	1.40605	0.296483
1838	2	2.84	24.81	11.24	5.426	I3L6X7	I3L6X7_PIG	Uncharacterized protein		PIG	1	0.597035	0.529663	0.465586	0.625173	0.787046
1839	2	2.64	20.81	12.67	8.145	I3LRA1	I3LRA1_PIG	Uncharacterized protein		PIG	1	0.630957	0.870964	1.0666	1.14815	1.1695
1841	2	2.61	19.41	6.329	4.219	F1RNS2	F1RNS2_PIG	Uncharacterized protein		PIG	1	1.36773	2.0893	1.80302	1.57036	1.1695
1842	2	2.61	10.26	3.219	2.213	F1S792	F1S792_PIG	Uncharacterized protein		PIG	1	0.758578	1	0.704693	0.580764	0.291072
1843	2	2.47	35	35	17.5	P0C2C3	MOSC2_PIG	MOSC domain-containing protein 2, mitochondrial (Fragments)		PIG	1	0.737904	0.787046	0.539511	0.685488	0.534564
1844	2	2.43	25.78	13.28	9.375	F1RGV8	F1RGV8_PIG	Uncharacterized protein		PIG	1	0.691831	0.331131	0.737904	0.672977	0.654636
1845	2	2.42	14.19	4.392	3.547	I3LUL8	I3LUL8_PIG	Uncharacterized protein (Fragment)		PIG	1	0.0110662	0.235505	0.879022	0.413047	0.758578
1847	2	2.34	14.41	5.508	3.814	F1S5V7	F1S5V7_PIG	Uncharacterized protein		PIG	1	0.847227	0.972747	1.00925	1	0.963829
1848	2	2.31	37.27	6.061	6.061	D0G7E2	D0G7E2_PIG	Protein kinase, AMP-activated, gamma 1 non-catalytic subunit		PIG	1	1.11686	0.630957	1.05682	0.765597	1.59956
1849	2	2.31	16.37	3.203	2.313	B2ZDZ3	B2ZDZ3_PIG	Divalent metal ion transporter 1		PIG	2	1.34276	1.05682	0.717794	0.343558	0.60256
1850	2	2.27	18.98	6.325	4.518	A9YUB1	CHRD1_PIG	Cysteine and histidine-rich domain-containing protein 1		PIG	1	0.666807	0.855067	1.09648	0.972747	0.452898
1851	2	2.26	20.94	2.875	2.875	F1S2V7	F1S2V7_PIG	Uncharacterized protein		PIG	1	1.55597	1.77011	2.80543	2.07014	1.92309
1852	2	2.23	17.51	6.397	3.367	F1S1G1	F1S1G1_PIG	Uncharacterized protein		PIG	1	0.272898	1.13763	0.83946	0.963829	0.57544
1853	2	2.19	33.01	10.68	10.68	F2Z5W0	F2Z5W0_PIG	Uncharacterized protein		PIG	1	1.02802	1.09648	1.14815	0.737904	1.13763
1854	2	2.18	30.34	8.276	8.276	F1S4A6	F1S4A6_PIG	Uncharacterized protein (Fragment)		PIG	1	1.08643	1.11686	1.04713	1.07647	0.972747
1855	2	2.17	7.459	2.486	2.486	F1RUE1	F1RUE1_PIG	Uncharacterized protein		PIG	1	2.96483	4.83059	4.69894	3.25087	1.51356
1856	2	2.16	13.73	1.937	1.937	I3LLU2	I3LLU2_PIG	Uncharacterized protein		PIG	1	0.214783	0.0625173	1.10662	1.20226	0.444631
1858	2	2.16	25.34	7.432	5.743	Q08094	CNN2_PIG	Calponin-2 (Fragment)		PIG	1	0.765597	0.912011	0.642688	0.794328	0.648634
1859	2	2.16	22.83	6.299	6.299	I3LTW6	I3LTW6_PIG	Uncharacterized protein (Fragment)		PIG	1	1.24738	0.981748	0.855067	0.751623	0.77983
1860	2	2.15	14.47	4.212	3.48	F1RJG9	F1RJG9_PIG	Uncharacterized protein		PIG	1	0.794328	2.70396	0.60256	0.954993	2.35505
1862	2	2.14	37.5	18.18	18.18	I3LTL2	I3LTL2_PIG	Uncharacterized protein		PIG	1	1.00925	0.666807	0.413047	0.0524807	0.744732
1863	2	2.13	25.4	3.81	3.81	I3LQU0	I3LQU0_PIG	Uncharacterized protein		PIG	1	1.0666	0.972747	1.95885	1.25892	0.972747
1864	2	2.13	15.13	5.042	5.042	F1RFJ6	F1RFJ6_PIG	Uncharacterized protein		PIG	1	0.301995	0.972747	0.801678	0.870964	0.737904
1865	2	2.13	33.33	7.222	5	F2Z5C8	F2Z5C8_PIG	Uncharacterized protein		PIG	1	1.00925	0.737904	1.02802	1.02802	0.772681
1866	2	2.11	12.22	5.656	4.525	Q8MIM5	Q8MIM5_PIG	Transcription factor GATA-4		PIG	1	0.809096	1.80302	0.92045	1.25892	0.77983
1867	2	2.11	16.98	16.98	11.32	Q29358	Q29358_PIG	Orf protein (Fragment)		PIG	2	1.77011	1.10662	1.21339	1.2942	1.33045
1869	2	2.1	15.7	5.381	5.381	F1RNR7	F1RNR7_PIG	Uncharacterized protein		PIG	1	0.887156	1.13763	1.47231	0.928966	0.47863
1870	2	2.1	24.84	10.19	10.19	F1SAC0	F1SAC0_PIG	Uncharacterized protein		PIG	1	0.313329	0.529663	0.510505	0.47863	0.465586
1871	2	2.1	28.16	9.709	9.709	F1RKJ3	F1RKJ3_PIG	Uncharacterized protein		PIG	1	0.963829	0.751623	1.1272	1.08643	1
1872	2	2.1	74.63	22.39	14.93	Q71K49	Q71K49_PIG	ATP synthase protein 8		PIG	1	1.13763	0.816582	0.724436	0.787046	0.831764
1874	2	2.09	42.42	11.36	11.36	F1SI83	F1SI83_PIG	Uncharacterized protein (Fragment)		PIG	1	0.194089	0.580764	1.19124	0.724436	0.648634
1876	2	2.09	31.46	16.85	16.85	C3S7K5	C3S7K5_PIG	Calcium-binding protein A8		PIG	1	0.334195	0.226986	0.487529	0.534564	0.359749
1877	2	2.08	11.68	8.029	8.029	F1SVB3	F1SVB3_PIG	Uncharacterized protein (Fragment)		PIG	1	0.990832	1.64437	1.24738	0.972747	0.772681
1878	2	2.07	18.44	4.611	4.611	F1RLJ4	F1RLJ4_PIG	Uncharacterized protein		PIG	1	0.570164	0.847227	0.816582	0.772681	0.698232
1880	2	2.07	23.36	12.62	6.075	F1SJX5	F1SJX5_PIG	Uncharacterized protein		PIG	1	1.19124	0.963829	0.731139	0.654636	0.711214
1881	2	2.06	32.45	6.038	3.774	I3LM51	I3LM51_PIG	Uncharacterized protein		PIG	1	0.824138	1.45881	2.67917	1.69044	2.24905
1882	2	2.06	32.05	17.95	17.95	F1SRR2	F1SRR2_PIG	Uncharacterized protein		PIG	1	2.1677	0.77983	1.99526	0.737904	1.48594
1883	2	2.06	26.38	6.383	6.383	F1RZU5	F1RZU5_PIG	Uncharacterized protein		PIG	1	0.92045	0.928966	1.67494	1.23595	3.13329
1884	2	2.05	21.13	4.124	4.124	F1RS38	F1RS38_PIG	Uncharacterized protein		PIG	2	0.870964	1.0666	1.44544	0.895365	0.855067
1886	2	2.05	7.266	4.498	4.498	F1SVA0	F1SVA0_PIG	Uncharacterized protein (Fragment)		PIG	1	1.57036	1	1.69044	0.83946	1.48594
1887	2	2.04	27.86	3.571	3.571	F1SUS2	F1SUS2_PIG	Uncharacterized protein (Fragment)		PIG	1	2.1677	1.92309	0.990832	1.00925	2.33346
1888	2	2.04	36.27	12.75	12.75	I3LMJ1	I3LMJ1_PIG	Uncharacterized protein		PIG	1	15.7036	21.677	14.9969	16.293	33.4195
1889	2	2.04	10.73	2.682	2.682	A8DD96	A8DD96_PIG	Longevity assurance homolog 6 (Fragment)		PIG	1	0.613762	0.937562	0.457088	0.387258	0.765597
1890	2	2.04	29.79	20.21	20.21	I3LVS3	I3LVS3_PIG	Uncharacterized protein		PIG	1	2.03236	9.54993	9.28966	6.91831	13.0617
1891	2	2.04	17.78	12.22	12.22	F1SMJ9	F1SMJ9_PIG	Uncharacterized protein (Fragment)		PIG	1	2.91072	2.35505	1.69044	1.6293	1.51356
1892	2	2.03	34.52	16.67	16.67	I3LSY1	I3LSY1_PIG	Uncharacterized protein		PIG	1	4.20727	2.1677	1.92309	4.32514	3.90841
1893	2	2.03	42.27	11.34	11.34	F1S1L1	F1S1L1_PIG	Uncharacterized protein		PIG	2	0.83946	0.912011	1.24738	1.21339	0.981748
1894	2	2.03	15.52	7.471	7.471	I3LJX5	I3LJX5_PIG	Uncharacterized protein		PIG	1	2.42103	0.636796	1	0.586138	2.26987
1895	2	2.03	14.91	9.938	9.938	I3LEX9	I3LEX9_PIG	Uncharacterized protein		PIG	1	1.28233	1.88799	0.981748	2.46604	1.80302
1896	2	2.03	29.73	18.92	18.92	F1RUW3	F1RUW3_PIG	Uncharacterized protein		PIG	1	0.801678	2.29087	1.11686	1.58489	1.75388
1897	2	2.03	15.85	9.756	9.756	F1RZY2	F1RZY2_PIG	Uncharacterized protein		PIG	1	1.34276	1.09648	1.07647	1.01859	0.887156
1898	2	2.02	21.34	1.918	1.918	F1RI90	F1RI90_PIG	Uncharacterized protein		PIG	1	0.824138	1.47231	2.1677	2.63027	3.46737
1899	2	2.02	72.82	21.36	21.36	F2Z5M4	F2Z5M4_PIG	Uncharacterized protein		PIG	1	0.0794328	0.224906	0.990832	0.794328	0.42462
1900	2	2.02	17.88	9.497	9.497	I3LG74	I3LG74_PIG	Uncharacterized protein		PIG	1	1.14815	0.954993	1.20226	1.33045	1.99526
1901	2	2.02	15.43	12.35	12.35	I3LEZ4	I3LEZ4_PIG	Uncharacterized protein		PIG	1	0.685488	0.60256	0.613762	0.165959	1.00925
1902	2	2.02	94.34	33.96	33.96	F1SSD6	F1SSD6_PIG	Uncharacterized protein (Fragment)		PIG	1	0.963829	0.591562	1.51356	0.731139	0.731139
1903	2	2.02	21	9	9	F1RYE4	F1RYE4_PIG	REVERSED Uncharacterized protein		PIG	1	1.78649	0.794328	3.43558	2.01372	1.64437
1905	2	2.01	17.69	7.692	7.692	F1RX97	F1RX97_PIG	Uncharacterized protein		PIG	1	0.831764	0.990832	1.18032	1.22462	1.24738
1906	2	2	35.37	15.85	15.85	Q29194	Q29194_PIG	Ribosomal protein S2 (Fragment)		PIG	1	1.09648	1.03753	1.28233	1.31826	1.59956
1907	2	2	33.96	26.42	26.42	I3LIC1	I3LIC1_PIG	Uncharacterized protein		PIG	1	0.685488	0.672977	0.383707	0.879022	0.474242
1908	2	2	35.14	16.22	16.22	I3LFC2	I3LFC2_PIG	Uncharacterized protein		PIG	1	0.515229	1.39316	0.895365	1.72187	1.6293
1909	2	2	27	18	18	P0C8B5	CN142_PIG	Uncharacterized protein C14orf142 homolog		PIG	1	0.83946	0.879022	0.704693	0.809096	0.912011
1910	2	2	14.93	14.93	14.93	Q7IIB9	Q7IIB9_PIG	ATP synthase protein 8		PIG	1	6.66807	12.3595	15.1356	13.6773	13.8038
1911	2	2	9.709	9.709	9.709	F1RGF2	F1RGF2_PIG	Uncharacterized protein		PIG	1	1.27057	0.501187	0.912011	0.92045	0.591562
1912	1.99	3.32	22.06	6.883	2.632	F1SE09	F1SE09_PIG	Uncharacterized protein (Fragment)		PIG	1	1.52757	1.48594	0.654636	1.25892	0.30479
1913	1.97	3.06	31.83	5.093	2.083	E7CR00	E7CR00_PIG	Signal transducer and activator of transcription 2		PIG	2	1.08643	0.801678	0.937562	0.787046	0.794328
1914	1.97	2.39	28.29	3.289	2.412	I3L976	I3L976_PIG	Uncharacterized protein (Fragment)		PIG	1	0.124738	1.52757	1.02802	1.38038	0.794328
1915	1.97	2.09	28.49	13.95	7.558	F2Z563	F2Z563_PIG	Uncharacterized protein		PIG	1	0.824138	1.23595	1.03753	1.69044	2.18776
1916	1.96	5.77	46.24	9.112	5.923	B8XX91	B8XX91_PIG	DNA-dependent activator of IFN-regulatory factor		PIG	2	0.92045	0.704693	1.01859	0.672977	0.505825
1917	1.96	3.03	18.98	6.654	2.935	I3LSQ7	I3LSQ7_PIG	Uncharacterized protein (Fragment)		PIG	1	2.39883	1.36773	3.34195	1.28233	1.57036
1918	1.96	2.15	25.26	5.536	4.152	F1RM51	F1RM51_PIG	Uncharacterized protein		PIG	1	0.724436	0.630957	0.613762	0.946237	0.903649
1919	1.96	2.09	31.33	6.627	6.627	F1RFC8	F1RFC8_PIG	Uncharacterized protein		PIG	1	1.27057	1.65959	1.59956	2.39883	2.03236
1920	1.94	4.4	30.41	6.452	6.452	F1RN10	F1RN10_PIG	Uncharacterized protein		PIG	3	1.2942	0.83946	0.724436	1.13763	0.765597
1921	1.94	3.28	15.87	1.607	0.7712	F1SJG5	F1SJG5_PIG	Uncharacterized protein		PIG	1	1.45881	0.809096	1.36773	1	1.10662
1923	1.94	2.27	29.61	11.17	8.38	F1S227	F1S227_PIG	Uncharacterized protein		PIG	1	0.77983	0.183654	2.35505	2.26987	0.831764
1924	1.92	4.42	22.6	4.336	3.154	F1RN43	F1RN43_PIG	Uncharacterized protein		PIG	3	1.24738	1.48594	1.2942	1.41906	1.61436
1925	1.92	2.96	11.9	5.382	5.099	F1SRU8	F1SRU8_PIG	Uncharacterized protein		PIG	2	0.751623	0.420727	0.356451	0.30761	0.862979
1926	1.91	3.11	14.96	5.134	2.009	I3LS35	I3LS35_PIG	Uncharacterized protein (Fragment)		PIG	1	0.895365	0.758578	0.724436	0.704693	0.613762
1927	1.91	2.98	29.04	3.457	1.296	F1RU62	F1RU62_PIG	Uncharacterized protein		PIG	1	0.801678	0.824138	0.717794	0.704693	0.928966
1928	1.91	2.47	28.04	11.77	2.116	I3LKJ6	I3LKJ6_PIG	Uncharacterized protein		PIG	2	1.21339	0.824138	0.954993	0.990832	1.07647
1929	1.91	2.39	31.65	5.042	3.641	F1SJB9	F1SJB9_PIG	Uncharacterized protein		PIG	1	1.11686	0.855067	1.31826	0.630957	1.05682
1930	1.9	2.15	21.93	3.149	3.149	F1STB6	F1STB6_PIG	Non-lysosomal glucosylceramidase (Fragment)		PIG	2	0.937562	0.758578	0.717794	1.08643	0.731139
1931	1.89	10.73	40.83	27.22	23.06	F1STD5	F1STD5_PIG	Uncharacterized protein (Fragment)		PIG	6	0.57544	2.10863	1.00925	1.34276	1.64437
1932	1.89	3.11	32.6	4.736	2.423	F1RIY7	F1RIY7_PIG	Uncharacterized protein		PIG	3	1.09648	0.870964	1.22462	0.870964	1.09648
1933	1.89	2.42	25.33	3.316	1.857	F1RN87	F1RN87_PIG	Uncharacterized protein (Fragment)		PIG	1	2.42103	0.625173	1.52757	0.895365	0.887156
1934	1.89	1.93	30.23	15.12	15.12	F1SQR4	F1SQR4_PIG	Uncharacterized protein		PIG	1	0.554626	0.444631	0.57544	0.895365	0.862979
1935	1.88	2.14	57.14	19.39	12.24	F1SI50	F1SI50_PIG	Uncharacterized protein		PIG	1	1.22462	0.879022	1.07647	1.14815	1.08643
1937	1.87	2.35	31.11	3.056	1.667	F1SL55	F1SL55_PIG	Uncharacterized protein		PIG	1	1.48594	1.1272	0.963829	1.08643	1.19124
1938	1.87	2.2	24.92	5.387	3.704	F1RIR2	F1RIR2_PIG	Uncharacterized protein		PIG	1	0.731139	0.887156	1.2942	1.21339	0.937562
1939	1.87	2.03	21.92	9.843	9.843	F2Z509	F2Z509_PIG	Serine/threonine-protein phosphatase 2A 55 kDa regulatory subunit B alpha isoform		PIG	2	0.711214	1.22462	0.816582	1.2942	0.501187
1940	1.87	1.9	34.43	5.738	5.738	I3LG98	I3LG98_PIG	Uncharacterized protein		PIG	1	0.666807	0.731139	0.591562	0.691831	0.92045
1941	1.87	1.9	29.26	3.723	3.723	I3L8T8	I3L8T8_PIG	Uncharacterized protein (Fragment)		PIG	1	0.619441	0.903649	0.660694	0.765597	0.413047
1942	1.85	1.96	59.44	9.639	3.614	F1SA96	F1SA96_PIG	Uncharacterized protein		PIG	1	0.83946	0.666807	0.751623	0.92045	0.630957
1943	1.83	2.17	37	8.811	3.965	F1S592	F1S592_PIG	Uncharacterized protein		PIG	1	0.744732	1.00925	0.758578	0.608135	0.744732
1944	1.82	26.92	77.01	59	45.43	B1PJU2	B1PJU2_PIG	MHC class I antigen		PIG	12	1.39316	3.63078	0.272898	1.40605	1.31826
1945	1.82	2.42	13.25	2.929	1.674	F1S0E8	F1S0E8_PIG	Uncharacterized protein		PIG	1	0.515229	1.27057	0.383707	1.67494	0.625173
1946	1.81	2.14	35.77	10.16	3.659	F1RFP4	F1RFP4_PIG	Uncharacterized protein		PIG	1	1.10662	1.13763	1.1272	1.09648	1.28233
1947	1.81	2.13	24.54	4.057	1.826	Q8SQ67	Q8SQ67_PIG	Cytochrome P450 2B22		PIG	1	1.13763	0.465586	0.630957	0.195884	0.0972747
1948	1.8	1.92	24.22	7.453	3.727	F1SE85	F1SE85_PIG	Uncharacterized protein (Fragment)		PIG	1	1.07647	1.67494	1.58489	1.1272	1.27057
1949	1.79	17.86	54.74	27.16	19.37	F1SCH3	F1SCH3_PIG	Uncharacterized protein		PIG	12	0.691831	0.903649	1.09648	1.0666	0.724436
1950	1.79	2.11	33.11	12.16	4.054	F1SJY2	F1SJY2_PIG	Uncharacterized protein		PIG	1	1.19124	0.862979	0.903649	1.1272	0.83946
1951	1.78	2.63	23.6	5.357	1.148	F8SIP3	F8SIP3_PIG	Polyribonucleotide nucleotidyltransferase 1		PIG	1	0.903649	1.22462	0.92045	1.36773	1.25892
1952	1.78	2.23	22.49	7.416	4.306	F1SU34	F1SU34_PIG	Uncharacterized protein		PIG	1	1.1695	1.18032	1.70608	1.20226	1.1695
1953	1.78	2.21	27.48	3.674	1.278	F1S7H3	F1S7H3_PIG	Uncharacterized protein		PIG	1	0.737904	0.660694	1.03753	0.847227	0.831764
1954	1.78	1.78	27.74	10.95	10.95	D0G6R9	D0G6R9_PIG	CCHC-type zinc finger, nucleic acid binding protein (Fragment)		PIG	1	0.685488	1.1695	1.27057	0.887156	1.01859
1955	1.77	4.31	26.85	4.244	2.952	F1S6W7	F1S6W7_PIG	Uncharacterized protein (Fragment)		PIG	3	2.83139	2.31206	2.99226	3.59749	0.519996
1956	1.77	3.02	37.04	9.722	9.722	F1RVD1	F1RVD1_PIG	Uncharacterized protein (Fragment)		PIG	2	5.15229	3.53183	4.36516	4.2462	4.7863
1957	1.76	3.45	23.74	7.914	3.597	F1RPC7	F1RPC7_PIG	Uncharacterized protein		PIG	2	0.672977	0.765597	0.570164	0.717794	0.625173
1958	1.74	2.85	14.95	3.738	3.738	F1SHQ7	F1SHQ7_PIG	Uncharacterized protein		PIG	2	0.0903649	1.07647	0.654636	1.55597	0.625173
1959	1.74	2.02	36.3	21.48	10.37	Q6QAT0	RL32_PIG	60S ribosomal protein L32		PIG	1	0.809096	1.20226	2.42103	1.52757	2.14783
1960	1.74	1.81	58.89	10	10	I3LMC3	I3LMC3_PIG	Uncharacterized protein		PIG	1	1	1.10662	1.55597	1.36773	1.83654
1961	1.74	1.76	24.31	8.84	8.84	F1S994	F1S994_PIG	Uncharacterized protein		PIG	1	1.77011	1.35519	0.554626	0.809096	0.660694
1962	1.73	4.66	17.83	1.553	0.9776	F1SRR8	F1SRR8_PIG	Uncharacterized protein (Fragment)		PIG	2	0.758578	0.912011	0.801678	0.937562	1.11686
1963	1.73	4.65	18.39	2.132	0.8529	F1S843	F1S843_PIG	Uncharacterized protein		PIG	3	0.704693	1.13763	1.18032	0.816582	0.801678
1964	1.72	2.27	28.65	11.24	5.056	I3LL50	I3LL50_PIG	Uncharacterized protein		PIG	1	0.937562	1.02802	0.954993	0.895365	0.972747
1967	1.71	2.85	17.32	4.33	2.062	F1S4K5	F1S4K5_PIG	Uncharacterized protein (Fragment)		PIG	1	1.72187	3.31131	2.05116	3.69828	4.2462
1970	1.71	1.77	43.14	36.27	12.75	I3LQ99	I3LQ99_PIG	Uncharacterized protein		PIG	1	1.20226	1	0.92045	1.14815	0.847227
1971	1.7	4.07	40.25	5.882	4.334	F1RGT5	F1RGT5_PIG	Uncharacterized protein (Fragment)		PIG	2	0.862979	1.24738	0.946237	1.0666	0.824138
1972	1.7	2.6	17.64	2.909	2.091	F1SPG9	F1SPG9_PIG	Uncharacterized protein		PIG	2	0.672977	0.501187	1.08643	0.591562	0.660694
1974	1.7	1.97	19.07	2.405	1.546	I3LFE0	I3LFE0_PIG	Uncharacterized protein		PIG	1	2.1677	1.90546	1.1695	2.24905	1.35519
1975	1.69	1.86	16.59	4.556	2.921	F1S6D6	F1S6D6_PIG	Uncharacterized protein (Fragment)		PIG	2	4.69894	3.7325	5.39511	3.40408	4.87529
1976	1.68	1.81	22.17	5.66	5.66	F1RKY0	F1RKY0_PIG	Uncharacterized protein (Fragment)		PIG	1	0.847227	0.322107	0.862979	0.870964	1.44544
1978	1.67	2.44	13.71	4.494	2.247	F1S0B4	F1S0B4_PIG	Uncharacterized protein (Fragment)		PIG	1	2.14783	1.10662	1.97697	0.847227	2.29087
1979	1.67	1.79	20	15.65	9.565	F1RX93	F1RX93_PIG	Uncharacterized protein		PIG	1	1.0666	2.29087	0.847227	1.05682	1.33045
1980	1.67	1.74	36.72	9.375	9.375	F2Z5V3	F2Z5V3_PIG	Uncharacterized protein		PIG	2	1.21339	1.11686	1.24738	1.27057	1.28233
1981	1.66	6.46	21.25	2.684	1.371	F1RR49	F1RR49_PIG	Uncharacterized protein		PIG	2	1.14815	1.55597	1.41906	1.75388	1.69044
1982	1.66	2.08	20	4	1.913	F1SA54	F1SA54_PIG	Alpha-(1,6)-fucosyltransferase		PIG	1	1.01859	1.10662	1.01859	1.02802	1.02802
1983	1.66	1.97	32.52	5.623	3.178	F1S306	F1S306_PIG	Uncharacterized protein (Fragment)		PIG	1	2.72898	1.10662	2.75423	2.63027	0.597035
1984	1.66	1.91	31.36	14.98	10.8	I3LDY2	I3LDY2_PIG	Uncharacterized protein		PIG	2	1.1695	1.19124	1.51356	1.8197	1.92309
1985	1.66	1.88	50.91	34.55	18.18	Q29238	CLIC1_PIG	Chloride intracellular channel protein 1 (Fragment)		PIG	2	0.597035	1.1272	0.77983	0.895365	1.57036
1986	1.66	1.69	26.29	4.639	4.639	I3L9C3	I3L9C3_PIG	Uncharacterized protein		PIG	1	0.212814	1.47231	1.11686	0.862979	0.990832
1987	1.64	1.88	14.83	1.89	1.89	I3LJM1	I3LJM1_PIG	REVERSED Uncharacterized protein		PIG	2	0.597035	0.794328	0.972747	1.01859	0.672977
1988	1.63	4.27	26.36	5.447	3.486	I3LK01	I3LK01_PIG	Uncharacterized protein (Fragment)		PIG	2	0.591562	1.43219	0.591562	0.461318	1.23595
1989	1.63	3.47	45.61	10.98	5.366	Q9GL51	LIS1_PIG	Platelet-activating factor acetylhydrolase IB subunit alpha		PIG	2	1.10662	1.33045	0.954993	0.990832	0.903649
1990	1.63	2.24	46.22	12.61	8.403	P01307	MOTI_PIG	Promotilin		PIG	1	1.1272	0.972747	1.11686	1.1272	1
1991	1.62	8.82	24.62	3.41	0.5488	F1RHR8	F1RHR8_PIG	Uncharacterized protein		PIG	3	0.737904	0.801678	0.903649	0.564937	0.895365
1992	1.62	5.45	19.19	10.23	5.33	I3LV46	I3LV46_PIG	Uncharacterized protein		PIG	2	1.39316	1.45881	2.05116	1.94089	1.02802
1993	1.62	2.36	16.03	4.198	2.672	F1S8C6	F1S8C6_PIG	Uncharacterized protein		PIG	1	0.0724436	0.501187	0.448745	1.01859	1.08643
1994	1.62	2.27	60.82	28.87	6.186	F2Z5M2	F2Z5M2_PIG	Protein S100-A10		PIG	1	0.903649	1.0666	1.01859	0.855067	0.744732
1995	1.62	1.84	17.98	2.839	2.839	I3LGC0	I3LGC0_PIG	Uncharacterized protein (Fragment)		PIG	1	0.972747	0.619441	0.037325	0.937562	0.165959
1996	1.62	1.8	19.86	3.073	3.073	I3LJ73	I3LJ73_PIG	Uncharacterized protein		PIG	1	0.990832	0.765597	1	1.21339	1.49969
1997	1.61	16.51	25.88	3.672	0.6262	I3LR05	I3LR05_PIG	REVERSED Uncharacterized protein (Fragment)		PIG	4	0.744732	0.765597	0.92045	1.00925	0.887156
1998	1.61	3.74	18.46	3.176	0.6647	I3LEJ8	I3LEJ8_PIG	Uncharacterized protein		PIG	1	3.56451	10.5682	1.34276	0.448745	0.937562
1999	1.6	1.72	19.51	3.022	1.923	I3LQW3	I3LQW3_PIG	Uncharacterized protein (Fragment)		PIG	1	0.972747	0.529663	0.549541	0.369828	0.380189
2000	1.58	2.45	23.75	3.987	1.163	A5GFQ9	A5GFQ9_PIG	Protein phosphatase 2, regulatory subunit B (B56), delta isoform		PIG	1	1.35519	0.77983	0.879022	0.946237	1.70608
2001	1.57	2.19	12.71	4.89	2.2	F1RTV6	F1RTV6_PIG	Uncharacterized protein		PIG	1	1.64437	1.36773	1.03753	1.83654	1.57036
2002	1.57	2.1	34.22	5.583	4.369	F1RP05	F1RP05_PIG	Chaperone protein DnaJ		PIG	2	0.870964	1.28233	0.887156	1.08643	0.809096
2003	1.57	2.08	18.15	1.458	0.7289	I3L6E5	I3L6E5_PIG	Uncharacterized protein		PIG	1	0.765597	0.787046	0.751623	0.787046	0.737904
2005	1.55	3.85	23.61	5.093	5.093	F1STJ6	F1STJ6_PIG	Uncharacterized protein (Fragment)		PIG	3	4.16869	3.69828	5.80764	2.60615	4.09261
2006	1.55	2.4	23	14.67	13	I3LB90	I3LB90_PIG	Uncharacterized protein		PIG	3	1.61436	1.55597	1.7378	1.5417	1.38038
2007	1.55	2.22	27.36	4.331	2.165	O02734	HMCS2_PIG	Hydroxymethylglutaryl-CoA synthase, mitochondrial		PIG	1	0.787046	0.831764	0.630957	0.831764	0.642688
2008	1.55	1.81	28.3	6.044	1.923	F1SJK6	F1SJK6_PIG	Uncharacterized protein (Fragment)		PIG	1	0.704693	0.887156	1.27057	1.1695	1.33045
2009	1.54	17.14	93.69	72.97	72.97	Q29579	Q29579_PIG	Histone H2A (Fragment)		PIG	20	0.519996	0.420727	0.903649	0.340408	0.698232
2011	1.54	1.9	28.28	4.072	2.262	I3LIB1	I3LIB1_PIG	Uncharacterized protein		PIG	1	4.65586	5.34564	6.91831	4.87529	4.83059
2012	1.53	1.82	10.7	0.6483	0.6483	Q8MI72	Q8MI72_PIG	Complement regulator factor H		PIG	1	0.672977	1.25892	2.83139	3.16228	1.49969
2013	1.52	2.89	34.83	6.219	2.736	F1RU17	F1RU17_PIG	Uncharacterized protein (Fragment)		PIG	1	0.691831	0.698232	0.870964	0.711214	0.954993
2014	1.51	4.06	20.56	12.96	11.55	Q06AS7	Q06AS7_PIG	GBI1		PIG	3	3.69828	2.208	1.41906	1.92309	1.10662
2015	1.51	2.04	63.04	8.696	6.522	F1RQS8	F1RQS8_PIG	Uncharacterized protein		PIG	1	0.83946	0.737904	0.139316	1.90546	1.2942
2016	1.51	1.86	42.03	13.04	6.522	I3LIT7	I3LIT7_PIG	Uncharacterized protein		PIG	1	0.737904	1.18032	1.5417	1.18032	1.64437
2017	1.51	1.82	31.76	12.16	9.459	I3LJH0	I3LJH0_PIG	Uncharacterized protein (Fragment)		PIG	1	0.642688	0.60256	0.359749	0.660694	0.630957
2019	1.5	2.57	28.71	16.34	8.911	F1REW9	F1REW9_PIG	Uncharacterized protein		PIG	1	1.09648	1.24738	1.55597	1.6293	2.07014
2020	1.5	1.6	17.31	4.24	4.24	A5GFQ5	CNPY3_PIG	Protein canopy homolog 3		PIG	1	0.648634	2.85759	2.46604	2.42103	1.30617
2022	1.5	1.53	33.33	11.29	6.452	B8Y651	B8Y651_PIG	NADH dehydrogenase (Ubiquinone) 1 beta subcomplex 8		PIG	1	1.35519	1.49969	0.831764	0.870964	1
2024	1.49	1.89	27.82	13.53	5.263	I3LCU8	I3LCU8_PIG	Uncharacterized protein		PIG	1	0.963829	0.862979	0.912011	0.912011	0.711214
2025	1.48	16.21	66.67	33.33	30.61	I3LQG5	I3LQG5_PIG	Uncharacterized protein (Fragment)		PIG	11	1.01859	1.02802	0.92045	0.809096	0.586138
2026	1.48	1.56	22.14	11.43	7.143	Q6QA76	PDZ11_PIG	PDZ domain-containing protein 11		PIG	1	1.7378	2.85759	2.42103	1.85353	0.855067
2027	1.48	1.5	11.18	8.075	8.075	F2Z5W6	F2Z5W6_PIG	Uncharacterized protein		PIG	1	1.77011	1.30617	0.990832	1.20226	1.87068
2028	1.47	27.31	87	74.44	66.82	Q29057	Q29057_PIG	Glutathione S-transferase		PIG	19	1.57036	1.03753	0.685488	0.946237	0.457088
2029	1.47	2.18	13.76	3.712	1.31	F1S8T6	F1S8T6_PIG	Uncharacterized protein		PIG	1	1.55597	1.78649	1.01859	1.69044	1.36773
2030	1.47	2.05	16.72	1.958	1.205	I3L7L7	I3L7L7_PIG	Uncharacterized protein (Fragment)		PIG	1	1.01859	1.27057	1.01859	0.679204	0.990832
2031	1.47	1.68	21.32	11.05	2.632	F1RRY6	F1RRY6_PIG	Uncharacterized protein (Fragment)		PIG	1	0.731139	1.09648	1.33045	0.613762	1.51356
2032	1.47	1.47	30.51	28.81	15.25	I3LS25	I3LS25_PIG	Uncharacterized protein		PIG	1	1.20226	1.5417	1.23595	1.28233	1.87068
2033	1.46	1.72	19.11	7.756	3.601	F1S2D0	F1S2D0_PIG	Uncharacterized protein		PIG	1	2.37684	1.69044	0.963829	0.954993	1.45881
2035	1.44	1.94	26.52	11.05	8.287	F1RZ04	F1RZ04_PIG	Uncharacterized protein		PIG	2	0.816582	1.5417	3.19154	1.57036	6.19441
2037	1.44	1.48	58.49	30.19	20.75	F1S1F3	F1S1F3_PIG	Uncharacterized protein		PIG	2	3.66438	4.13048	4.65586	3.83707	4.69894
2038	1.44	1.47	34.74	12.63	12.63	C7S2Z6	C7S2Z6_PIG	SUMO2		PIG	1	1.30617	0.83946	1.2942	1.83654	1.94089
2039	1.43	1.9	16.81	5.605	4.13	I3LL51	I3LL51_PIG	Uncharacterized protein		PIG	1	0.831764	1.03753	0.691831	0.937562	1.31826
2040	1.43	1.59	42.91	1.533	1.533	Q8WNQ7	GALNS_PIG	N-acetylgalactosamine-6-sulfatase		PIG	1	1.27057	2.26987	0.787046	1.78649	0.831764
2041	1.43	1.52	26.07	3.318	3.318	Q56VC2	Q56VC2_PIG	REVERSED Fas-associating death domain-containing protein		PIG	1	0.758578	0.510505	0.711214	1.00925	0.765597
2042	1.42	3.81	26.68	6.414	2.624	F1S8G5	F1S8G5_PIG	Thimet oligopeptidase		PIG	2	1.02802	0.972747	1.41906	1.59956	1.33045
2044	1.41	5.6	21.87	2.466	0.6049	F1RHL7	F1RHL7_PIG	Uncharacterized protein		PIG	2	3.7325	2.14783	3.80189	3.37287	5.44503
2045	1.41	1.55	29.02	13.47	4.145	F2Z561	F2Z561_PIG	Uncharacterized protein		PIG	1	0.937562	1.13763	1.24738	2.1677	1.43219
2046	1.4	3.41	34.23	20	10.77	I3L918	I3L918_PIG	Uncharacterized protein		PIG	3	2.33346	1.55597	2.53513	2.22844	1.57036
2048	1.39	1.51	33.9	14.41	14.41	F1SUG4	F1SUG4_PIG	Uncharacterized protein		PIG	2	2.14783	1.87068	1.7378	1.90546	1.48594
2049	1.39	1.47	51.56	10.42	7.813	A5GFW0	A5GFW0_PIG	Orthologue of H. sapiens chromosome 20 open reading frame 108 (C20orf108)		PIG	1	0.912011	0.981748	0.912011	0.47863	0.717794
2050	1.38	3.06	20.89	17.72	17.72	Q9N0Y6	Q9N0Y6_PIG	Serine hydroxymethyltransferase (Fragment)		PIG	2	0.619441	0.113763	1.55597	0.299226	0.158489
2051	1.38	1.71	25.56	9.023	5.263	F1STW3	F1STW3_PIG	Uncharacterized protein		PIG	1	1.36773	1.99526	1.1695	1.57036	0.862979
2052	1.38	1.44	36.11	20.56	5	F1RRP9	F1RRP9_PIG	Uncharacterized protein		PIG	1	0.887156	0.879022	1.02802	0.879022	0.972747
2053	1.37	1.61	15.14	1.682	1.682	I3LCF3	I3LCF3_PIG	Uncharacterized protein		PIG	1	0.679204	0.648634	0.903649	1.1695	0.660694
2055	1.37	1.48	13.06	4.459	4.459	I3LE43	I3LE43_PIG	Uncharacterized protein (Fragment)		PIG	1	1.19124	1.67494	0.337287	1.11686	1.05682
2056	1.36	7	54	17.67	12.33	B5APU7	B5APU7_PIG	Actin related protein 2/3 complex subunit 2		PIG	5	0.758578	0.744732	0.698232	0.539511	0.717794
2057	1.36	5.06	22.2	4.798	2.258	F1RGV0	F1RGV0_PIG	Uncharacterized protein (Fragment)		PIG	3	1.08643	0.928966	1.14815	0.972747	0.895365
2058	1.36	1.77	19.37	7.51	3.162	I3L8X7	I3L8X7_PIG	Uncharacterized protein (Fragment)		PIG	1	1.00925	0.648634	0.564937	1.03753	1.01859
2059	1.35	4.6	18.55	3.837	0.7194	F1S448	F1S448_PIG	Uncharacterized protein		PIG	1	0.648634	0.539511	0.744732	0.737904	0.672977
2060	1.35	2.04	11.1	1.248	0.5256	Q2QLD4	Q2QLD4_PIG	Cortactin-binding protein 2 (Fragment)		PIG	1	2.03236	1.90546	1.88799	2.03236	3.01995
2061	1.35	1.87	13.19	5.729	1.389	F1SMA3	F1SMA3_PIG	Uncharacterized protein		PIG	1	0.794328	1.03753	0.787046	0.963829	0.809096
2062	1.35	1.7	23.05	9.053	4.938	F1RIA7	F1RIA7_PIG	Uncharacterized protein		PIG	1	0.990832	2.39883	2.77971	1.99526	2.22844
2063	1.34	3.53	12.33	3.643	0.9302	F1SJC7	F1SJC7_PIG	REVERSED Uncharacterized protein		PIG	2	1.08643	1.30617	0.847227	1.36773	1.27057
2064	1.34	1.86	23.94	4.695	4.695	F2Z5Q1	F2Z5Q1_PIG	Uncharacterized protein		PIG	1	1.10662	0.711214	0.60256	0.765597	1.04713
[truncated: 1,242 more rows]
